# Supplementary material for: Targeting of the nuclear RNA exosome to chromatin by HP1 affects the transcriptional programs of liver cells
Source: Nat Commun. 2026 Apr 29;17:5865. doi: 10.1038/s41467-026-72504-7 (PMC13333803; doi:10.1038/s41467-026-72504-7)
Supplement: Supplementary file 4 — Source Data [file 41467_2026_72504_MOESM4_ESM.xlsx]

## Sheet: Fig. 1c-d
Source data Fig. 1c-d: uncropped images

## Sheet: Fig. 1e
Source data Fig. 1e: uncropped images
Western blot quantifications: % IP versus input
Quantif WBlot HP1g
	HP1g signal	background	signal - Bkgd			% HP1g IP
10% inp HP1g	220.46	26.739	193.721		10% inp HP1g	10
IgG IP	22.082	20.83	1.252		IgG IP	0.064629
ZC3H18 IP	39.11	20.913	18.197		ZC3H18 IP	0.939341
EXOSC10 IP	35.53	20.372	15.158		EXOSC10 IP	0.782466

## Sheet: Fig. 1f
Source data Fig. 1f: uncropped images
Western blot quantifications: % IP versus input
Quantif WBlot HP1g
	HP1g signal	background	signal - Bkgd			% HP1g IP
5% inp HP1g	217.025	15.428	201.597		5% inp HP1g	5
IgG IP	19.602	11.062	8.54		IgG IP	0.211809
MTR4 IP	126.433	11.235	115.198		MTR4 IP	2.85714

## Sheet: Fig. 1g
Source data Fig. 1g: uncropped images
Western blot quantifications: % IP versus input
Quantif WBlot HP1g in EXOSC9 IP
		HP1g signal	background	signal - Bkgd			% HP1g IP
	10% input Het	64515.4	7592.42	56923		10% input Het	10
	IP IgG Het	7399.1	6361.56	1037.53		IP IgG Het	0.182269
	IP EXOSC9 Het	13961.8	5792.14	8169.61		IP EXOSC9 Het	1.4352

## Sheet: Fig. 2b
Source data Fig. 2b : Categories of dysregulated loci
		LTR	SINE	LINE	MMSAT	PROMPT	enhD
	Categories	number	number	number	number	number	number
	Het only	2670	6147	1989	47	439	515
	FC-down=<0.67x	847	3018	654	92	280	94
	0.67<FC<1.5	1711	6312	1124	449	500	184
	FC-up>=1.5x	1233	3172	614	246	361	161
	TKO only	8589	11480	4566	290	814	744
	total (n)	15050	30129	8947	1124	2394	1698
		LTR	SINE	LINE	MMSAT	PROMPT	enhD
	Categories	%	%	%	%	%	%
	Het only	17.7409	20.4023	22.2309	4.18149	18.3375	30.3298
	FC-down=<0.67x	5.62791	10.0169	7.30971	8.18505	11.6959	5.53592
	0.67<FC<1.5	11.3688	20.9499	12.5629	39.9466	20.8855	10.8363
	FC-up>=1.5x	8.19269	10.5281	6.86264	21.8861	15.0794	9.48174
	TKO only	57.0698	38.1028	51.0339	25.8007	34.0017	43.8163
	total	100	100	100	100	100	100

## Sheet: Fig. 2c
source data Fig. 2c: Log2 mean RNA (chromatin) pseudocount
	LTR_chrom			LINE_chrom			SINE_chrom			MMSAT4_chrom			PROMPT_chrom			enhD_chrom
total (n)	15050	15050		8947	8947		30129	30129		1124	1124		2394	2394		1698	1698
T-Test	0			3.44963e-243			5.86207e-278			3.40067e-49			1.9288e-07			2.40745e-08
	p < 1.0e-300
	Het_LTR_chrom	TKO_LTR_chrom		Het_LINE_chrom	TKO_LINE_chrom		Het_SINE_chrom	TKO_SINE_chrom		Het_MMSAT4_chrom	TKO_MMSAT4_chrom		Het_PROMPT_chrom	TKO_PROMPT_chrom		Het_enhD_chrom	TKO_enhD_chrom
	-2.65544	3.26213		-1.301	-2.17608		1.40167	-3.32193		4.55007	4.32483		-0.687474	7.13018		-1.70423	6.4218
	1.15102	1.81873		0.847586	-1.6783		0.841766	-1.99016		0.805596	0.897227		-3.32193	-0.704549		-2.0309	0.360354
	0.099433	1.5844		-1.53608	-0.0632977		1.4788	-2.03129		6.12126	5.75003		9.79212	9.58889		-3.32193	4.85904
	0.338711	-2.17608		-1.22487	-1.54392		-0.858015	0.32089		5.06339	4.8416		8.35622	8.00282		-0.316491	4.64339
	0.880312	2.80419		-0.0717217	-2.17608		1.73394	0.391465		5.97534	5.88516		4.54089	-1.35		-3.32193	4.66627
	1.0115	2.99395		0.623179	-1.86547		1.59504	-3.32193		6.95616	7.41759		1.4714	-0.0495103		-1.42941	-0.184363
	-0.0900676	2.70567		1.37686	0.275045		0.32178	0.108962		6.73607	6.99239		8.9549	8.54803		-3.32193	2.28337
	-1.03055	1.66281		-0.75084	1.08034		2.22647	-0.591724		6.12853	7.00039		1.2213	-3.32193		-3.32193	2.25178
	-3.32193	-0.405175		-1.67053	0.947735		0.611042	1.02894		1.02917	8.95573		-1.51483	-1.28809		-3.32193	4.4349
	1.58555	1.46026		-3.32193	-1.09256		-0.209166	0.877038		1.35708	8.37458		4.73722	5.77046		-3.32193	2.08334
	-3.32193	0.199744		-2.18369	-0.679308		0.200206	0.349935		6.25707	6.65609		7.50521	8.08598		-0.873828	2.99617
	-2.65544	1.17633		-0.935904	-0.543422		4.57491	1.76392		6.52136	6.74264		-2.03652	0.511165		-2.2461	4.20842
	-2.65544	-0.0570336		-3.32193	0.00174082		-1.04114	-1.05072		6.5249	6.4375		-0.653744	2.94364		-1.34623	3.93757
	-3.32193	5.58176		-3.32193	1.49179		-2.38635	0.476554		0.517584	2.87767		9.14955	8.01269		-3.32193	3.34551
	-3.32193	0.591858		-3.32193	2.8934		-3.32193	0.36917		3.67813	9.06499		8.63757	8.84391		-3.32193	1.88595
	-1.62634	-1.24919		-3.32193	2.56699		-3.32193	0.464107		0.132069	7.4175		-2.06854	1.98886		-0.807516	1.66924
	0.609133	-1.43243		-2.65544	-1.03419		-2.18369	-0.185168		2.6729	8.07175		0.66906	-3.32193		-0.186331	3.81776
	-2.03428	0.01414		-3.32193	-0.436183		1.19207	-1.10898		1.00218	8.41369		1.34219	0.795474		-2.52761	1.16565
	-0.457383	1.56106		3.99418	-3.32193		-1.21314	-0.632113		7.35998	7.51435		-3.32193	0.173533		0.446571	3.28062
	0.9312	-2.1477		-0.220524	-1.20704		2.25347	1.99067		4.48978	4.62624		7.8699	7.08398		-3.32193	1.63899
	1.55143	-1.83576		1.15519	-0.00986415		-1.18612	-3.32193		5.71509	6.09859		-0.221912	-3.32193		-3.32193	1.64844
	0.100651	0.126775		-1.29846	-3.32193		0.727902	1.61967		6.7408	6.93535		6.95111	7.66312		-3.32193	3.34325
	0.615331	-2.1477		0.0165373	-2.6986		-0.046234	-3.1296		6.64143	6.87025		4.28524	5.52966		-2.50253	3.32184
	0.64198	1.63232		-3.32193	-0.172046		0.149584	1.24697		5.48242	5.79479		-3.32193	2.23807		-0.661281	1.36245
	1.49031	0.423048		-0.0543284	-1.12394		-0.290926	1.74338		7.6394	7.55706		-3.32193	-0.677177		-1.42339	3.44537
	-1.76811	-1.34156		1.73444	2.49437		-1.60664	0.0116807		7.77551	7.91866		-3.32193	-0.61366		-2.53239	0.504824
	-3.32193	1.13318		-2.65544	0.369442		0.135355	1.18955		7.4677	7.71367		-1.61957	-0.100097		-3.32193	1.4521
	-0.298273	1.3745		1.79012	1.17221		-0.113536	0.666887		2.44922	8.50643		3.66404	4.84661		-1.25303	3.23413
	0.0658315	0.85934		-2.18369	-0.250173		2.50406	3.09091		1.0176	7.67728		8.48927	7.97333		-3.32193	1.15465
	1.82742	2.86771		-2.00814	0.349228		-0.163425	0.558938		0.0592072	8.50575		-3.32193	2.15128		-1.6497	1.32234
	4.61692	4.04298		1.87168	0.457228		4.12795	4.40243		-0.277476	1.21493		7.01543	8.4055		-3.32193	-0.599257
	1.23614	-3.32193		-1.85782	1.90671		3.16484	2.93654		5.94593	5.45746		-1.27368	-1.99958		-3.32193	0.763574
	2.01347	-2.17608		-3.32193	0.0175531		-2.6796	3.69327		7.54653	7.02013		0.414328	-1.05818		-1.82134	1.44443
	-1.26864	-3.32193		-3.32193	0.982676		3.31061	0.0656889		-2.2461	5.91322		6.56028	6.05358		-0.591566	1.83111
	-3.32193	2.21519		-0.481948	1.63385		0.994234	-0.497627		-3.32193	4.76495		5.78098	6.15897		-2.03022	1.33797
	-0.734952	0.794456		4.00847	3.10444		-0.227898	0.0478528		-3.32193	0.2164		3.24614	-0.65128		-1.36362	2.61037
	-1.24812	1.68434		0.813016	-2.18206		-3.32193	0.66279		-3.32193	2.0569		-0.0177279	-1.71834		-1.57761	1.33211
	2.24989	4.05959		-1.93755	-0.949821		-3.32193	1.90736		-3.32193	3.95003		-1.27368	0.511227		-1.8549	1.39228
	2.84627	1.2285		-0.742312	-3.32193		-1.85782	0.838585		-2.03652	4.36464		-0.290251	-0.906673		-0.877578	0.865856
	-2.16878	1.71456		-2.42495	-0.991961		-3.32193	3.1566		6.14679	7.31593		3.63517	3.17658		-3.32193	-0.63853
	1.43242	0.448624		0.290495	3.99075		-3.32193	-0.0697166		1.95816	6.10407		10.1361	8.90717		-3.32193	1.31853
	-0.457708	0.528821		-1.0766	2.12653		-3.32193	-0.238442		3.38602	6.85763		6.18681	5.0188		-0.140407	-0.644356
	-1.14162	3.17697		-0.249955	-1.25039		0.757122	0.447765		4.97856	7.59996		1.23299	-0.179134		-3.32193	1.0455
	-1.84763	1.78679		-0.742718	2.25147		-0.61042	0.305018		5.29878	8.87581		2.32082	-0.536655		-3.32193	-0.656135
	-2.21628	0.0452827		0.204391	-0.271224		-1.88903	1.1079		3.49773	2.94104		-3.32193	0.00513299		-0.921001	2.81528
	-2.16878	0.236551		-2.16878	0.960676		-1.24525	0.264344		2.97071	3.02901		-1.11293	0.838251		-3.32193	-0.120362
	1.62061	-1.00783		2.23274	0.862116		-0.098918	1.13682		3.8914	4.66577		-2.06854	1.22376		-1.74455	1.14324
	-1.25549	-1.58595		0.371838	0.895506		-0.292886	0.772226		0.878295	-3.32193		-3.32193	4.78049		-3.32193	2.89047
	1.85534	1.13498		-3.32193	-0.991961		2.14706	0.341103		1.46625	2.63662		9.52063	9.04869		-1.97976	2.91225
	-3.32193	0.696924		-2.18369	0.234812		7.47633	7.13291		-1.61957	1.08676		9.44108	8.94714		-3.32193	1.19989
	-3.32193	2.16971		0.160412	0.519928		0.75357	2.42333		4.70227	5.67345		1.3463	-1.7419		-2.52597	0.644252
	-3.32193	0.281588		2.76227	1.5086		-0.155644	3.44785		5.82737	6.20079		2.47613	3.02876		-3.32193	2.62513
	-3.32193	-1.05375		-0.273003	1.29452		2.50654	-1.87174		4.3635	4.1016		9.34182	9.16537		-1.57977	1.22537
	-3.32193	1.19577		-2.08867	0.947917		1.21007	-1.00941		6.96772	6.63469		2.44929	-0.727018		-3.32193	0.737109
	-3.32193	2.41435		-1.23321	0.0932883		1.23125	0.259275		1.15868	2.61664		5.16813	5.51694		-3.32193	1.20706
	-0.767948	2.57363		5.03679	4.35759		2.88211	3.11149		5.80622	6.57706		8.4047	7.09696		-0.638433	0.879926
	0.1166	-0.228215		-0.989154	0.54917		-1.81945	2.68588		2.95525	3.03725		5.70308	8.77778		-3.32193	-0.720795
	0.139377	-1.00186		4.90941	4.91794		-1.21173	0.737173		3.84875	3.48685		-3.32193	0.253386		-3.32193	2.66649
	2.36232	-0.0108623		-1.22487	-0.504079		-2.65544	0.58343		0.846408	0.898436		0.00745137	-0.0782907		-3.32193	0.791872
	1.63331	-1.03621		0.198854	-0.00598906		-2.03815	2.86849		2.95181	3.48161		0.646974	0.545411		-3.32193	2.02976
	2.35776	2.25568		0.159297	0.9388		-1.03609	0.999724		2.76985	3.65634		6.89966	7.0681		-0.60415	1.66668
	-0.935091	-3.32193		2.68996	2.59881		-2.16034	0.30818		5.61486	5.29451		0.932457	0.252864		-2.42303	-0.743043
	3.69363	2.17737		1.14988	0.760276		-1.7572	1.74633		0.96395	1.08676		5.90777	7.7666		-1.51483	2.65711
	3.63855	2.67335		-3.32193	2.0652		-3.25475	0.0932883		3.92637	4.79914		-3.32193	0.0407425		-1.44093	0.747268
	-2.10047	1.38071		-3.32193	0.369589		-0.397844	0.947917		1.93478	3.17972		2.73558	3.14515		-3.32193	1.13568
	-0.780686	2.88406		-3.32193	0.16404		-2.65544	2.68865		3.59619	4.46633		5.04685	4.62454		-2.16381	1.11451
	-3.32193	0.116187		-3.32193	-1.27993		4.01134	6.29363		2.62529	2.8233		-1.18714	-3.32193		-0.743618	1.87001
	-1.53608	5.28462		-1.67053	0.276576		3.64331	3.80836		1.8128	2.89241		-1.45904	-1.15665		-1.58512	1.0075
	-2.81675	-1.24246		-3.32193	2.71672		-3.32193	0.878599		2.78397	2.70003		-0.375675	-0.274114		-3.32193	-0.763352
	0.51941	2.96911		-3.32193	0.77009		-3.32193	-0.571008		2.05758	-0.0633279		-3.32193	7.2994		-1.54991	1.04976
	0.468066	1.34826		-1.81512	4.62637		-3.32193	0.22725		-1.27368	-2.0287		3.20477	3.18494		-3.32193	0.921489
	1.19217	0.755901		-3.32193	3.6476		-3.32193	-1.29717		3.35552	4.57997		-3.32193	0.252864		-3.32193	2.33068
	-3.32193	2.36049		-2.38635	5.50516		-3.32193	1.56278		-0.235452	1.73206		7.72316	6.62594		-1.44944	1.0965
	0.812784	-1.51025		-2.06675	1.71528		-3.32193	0.338094		6.00845	6.30527		-0.0870545	4.13003		-1.41024	-0.782358
	-0.250948	3.9268		-3.32193	3.08931		-3.32193	-0.666338		4.86	4.47129		-1.03155	-3.32193		-1.46707	2.53739
	-0.706969	0.784627		-2.06675	4.96046		1.2354	1.00732		7.73166	7.56862		3.66464	-0.57447		-2.88561	1.90814
	-0.327834	2.65968		-1.81933	3.65226		0.440192	0.891802		6.51931	6.07844		1.60504	0.541624		-2.03652	1.07162
	-1.43112	1.70017		-3.32193	-0.0577474		-0.581476	0.13325		7.95859	7.81346		-3.32193	0.352726		0.463578	1.01656
	1.24222	4.67043		-3.32193	-1.32067		-1.19134	2.16634		8.14346	8.06843		-0.91216	2.31063		-2.33983	1.0644
	3.53282	7.77888		-2.38635	-1.09314		0.218391	0.161607		7.50877	7.43865		-3.32193	2.39229		-3.16892	1.01692
	4.66809	4.0729		5.01875	4.54666		-0.955166	0.299429		7.08515	7.03886		-0.0202932	0.0362293		-1.53086	1.03476
	2.59101	0.35372		2.10835	2.73543		2.93461	2.61642		-3.32193	1.91063		0.097352	-2.0287		-2.02121	0.683415
	1.441	-0.595892		-2.16878	0.439493		3.01104	3.3666		0.222267	0.898436		1.39879	3.35681		-1.80041	-0.815309
	-0.560477	0.250576		-3.32193	0.697147		3.47914	3.41658		-0.261438	1.0881		5.55721	5.1028		-3.32193	-0.815662
	0.780662	-3.32193		-1.51721	-1.07961		-3.32193	0.791502		3.64001	4.41585		0.226273	-1.43616		-0.928808	-0.816545
	0.662051	-0.665164		-1.03055	1.90742		0.452663	0.0658971		4.14611	5.5082		8.25085	8.73784		-2.53065	1.01426
	-1.09947	0.499863		-0.420676	-0.273647		-0.796877	-1.34198		2.01746	4.05248		8.15446	6.8527		-0.741419	0.693127
	-3.32193	0.449046		-1.20697	-1.32225		-0.639935	-0.788074		-1.22993	1.64419		-1.04997	-1.17323		-1.44331	0.565388
	-0.92874	-1.29842		-2.65544	1.18704		2.63248	-2.41047		5.17719	6.3041		2.09702	-3.32193		-1.39095	0.955614
	-3.32193	0.610892		1.146	-1.68467		1.3585	-0.506241		1.79455	6.19773		1.70846	-3.32193		-1.45119	2.26362
	-1.67053	1.14344		1.45966	1.25593		1.41346	-1.88414		-0.818377	7.96324		-3.32193	-1.28809		-3.32193	1.01051
	0.306145	0.976322		0.0492309	-2.07453		0.0215964	-1.87174		-0.898234	6.68355		-0.438	-1.71834		-1.51343	0.698017
	-1.00404	0.025682		-0.0447699	2.94865		-3.32193	0.815259		-3.32193	4.99291		-1.19437	-0.709644		-1.8373	2.23438
	-0.206782	-1.51349		-0.471092	0.448333		1.68961	-1.4965		-3.32193	4.31946		0.222267	-3.32193		-3.32193	-0.622135
	0.386322	-2.1477		1.29548	2.87632		-2.65544	0.537162		1.4441	4.77147		0.652821	0.768868		-0.742914	0.651859
	-1.85782	0.27503		-1.72094	1.31922		-2.49427	1.23964		5.4525	4.76384		8.97376	7.05195		-3.32193	0.887802
	1.08294	0.973609		1.76352	-1.439		0.174699	0.950094		7.50704	7.13055		0.739269	0.57819		-2.31123	1.22081
	3.18233	6.28792		-1.2882	-3.32193		1.96426	0.57613		6.23367	5.57032		-0.113171	-0.0275963		-2.03652	-0.840433
	2.06397	4.07151		-3.32193	0.18027		4.15908	3.35976		7.37101	6.92535		-1.51483	4.99768		-1.54445	-0.841237
	-2.75086	0.136129		0.17011	0.884541		-0.678791	3.10311		-3.32193	-0.0694624		7.67802	7.20706		-1.60249	2.53387
	0.46697	-1.33124		0.156912	0.349926		3.22179	3.97809		-2.02121	6.84978		0.226204	-0.395997		-3.32193	2.40626
	-3.32193	1.01267		-0.505525	-0.109485		1.66901	1.98094		-0.106958	8.58502		2.99594	4.64229		-3.32193	0.534962
	-3.32193	-0.123445		0.338711	-1.87174		0.948628	1.87641		-0.322541	8.6904		-1.70423	0.35196		-1.4898	-0.848539
	1.72399	1.73332		2.35536	1.92673		1.19343	3.71973		3.29157	8.73664		7.93725	8.12941		-3.32193	-0.848848
	-1.5521	-1.117		-2.16878	0.126775		1.16969	2.28316		-3.32193	2.44651		2.26373	3.89364		-1.53086	0.784776
	-0.719589	0.913062		3.45093	0.857097		0.808262	5.96701		0.372449	6.82986		6.73218	7.02164		-2.63361	-0.850769
	-1.16105	-3.32193		0.0547453	0.469362		1.17953	1.10522		1.76087	6.85066		-0.874056	0.920273		-1.38999	0.834142
	0.994701	0.833321		3.77261	4.16676		1.68921	1.00591		-3.32193	-0.0694624		-0.401258	7.42146		-1.49853	2.27892
	6.12521	6.32107		-0.239052	-0.00354422		-2.38635	1.42443		-3.32193	4.69749		-3.32193	0.0809143		-3.32193	-0.163449
	-3.06123	-0.127226		-0.334895	-2.78769		1.23923	1.92295		6.98172	9.89285		-2.02121	9.07488		-0.770609	0.650602
	-1.62634	0.335183		3.47642	2.72951		1.05198	1.16973		5.23334	7.53925		-1.01706	-1.20009		-2.12	0.866077
	3.58828	3.70814		1.63699	1.10703		2.96344	2.89093		3.43717	6.61273		-1.77793	-1.2816		-0.480554	2.2058
	-3.32193	-1.27993		-1.10737	1.19078		-1.65116	-1.03014		1.72859	7.99698		7.8124	7.38249		-1.56388	-0.857361
	-0.532296	4.66339		-0.0652713	0.264658		1.36039	-1.86547		-2.53065	5.40067		2.67841	-1.00855		0.132062	0.784981
	1.71468	1.70465		1.3269	1.18523		1.65268	-0.21692		-3.32193	5.67857		-0.71512	0.212093		-3.32193	0.885421
	-3.32193	1.32674		-0.268875	0.138012		-0.950438	2.33773		-3.32193	4.60944		-0.647007	-3.32193		-0.627289	0.196143
	1.99407	1.91762		-3.32193	-1.18757		3.86397	4.97338		-3.32193	5.53503		2.45055	2.57556		-2.02121	1.96031
	-1.05461	-0.7248		-3.32193	0.0619286		0.644199	1.8872		-1.27368	6.53026		7.82811	7.71939		-3.32193	-0.866884
	-2.59139	-1.21097		-3.32193	1.59603		-3.32193	-1.30602		-2.2461	1.91063		2.68526	-1.39365		-1.56745	2.42085
	-2.16878	2.19774		-3.32193	-0.213549		2.59285	0.468958		-2.53065	6.87413		6.96107	4.9588		-3.32193	-0.872869
	-3.32193	0.348201		-3.32193	2.56815		0.285772	-1.64171		-0.0641045	6.68328		8.67848	3.68389		0.276346	2.34253
	-0.426306	1.32911		-0.513285	0.636		-2.65544	2.89656		-3.32193	3.94218		5.70437	4.73069		-1.67183	0.520335
	-3.32193	0.327154		0.0661409	-2.1477		-3.32193	0.549205		6.40379	6.59855		8.72949	8.19653		-2.31536	0.227758
	3.09194	4.169		-1.85782	-0.698857		-0.84557	2.05449		6.62686	6.75695		-1.02689	-3.32193		-0.501404	2.06032
	-1.23321	2.33482		-2.97684	1.60568		1.95676	3.8931		6.21509	6.03881		-3.32193	0.0423637		-3.32193	0.51544
	-2.08867	0.0570332		0.850167	-3.32193		-2.38225	-0.0564704		7.55687	7.91815		5.18385	6.85431		-0.511868	0.844365
	3.42955	2.38501		-0.511016	2.32052		0.672949	2.33972		2.36116	3.75322		-3.32193	0.117725		-3.32193	-0.888167
	0.20772	3.65527		0.953905	1.5107		-0.882464	0.300193		4.14912	7.14648		-3.32193	0.770478		-0.885033	2.24037
	-1.51721	3.98103		-0.894612	-0.773097		-1.84898	-1.3165		2.90209	5.94967		2.14437	-1.73072		-2.10537	0.309951
	1.14136	-0.891231		0.953951	-0.691247		-1.34039	-0.3882		0.889663	5.47652		8.84573	8.77145		-3.32193	2.2638
	-3.32193	0.463768		-2.0967	1.8967		-3.32193	-0.137992		6.09426	6.23741		-0.898234	0.511227		-1.99095	2.17588
	-1.5023	-0.923649		1.94614	-1.20864		5.66922	4.13015		5.67689	5.40867		-3.32193	4.54697		-2.37386	0.823163
	-0.364978	0.764049		-1.23613	-0.923649		6.52896	5.80755		7.31028	6.98081		-1.70423	0.200573		-3.32193	-0.896822
	-2.16878	1.38668		-0.909127	-3.32193		0.821076	3.09746		6.55689	6.34992		0.896915	1.37502		-1.55601	0.611857
	-1.27201	-1.23165		1.97847	1.66858		6.57665	6.32791		6.75082	6.42316		0.774522	-1.15939		-1.7042	-0.899967
	-2.38635	1.45846		-3.32193	-1.12977		3.82556	0.25825		9.36709	8.90797		-0.0137918	-0.384883		-3.32193	-0.902987
	0.316254	-3.32193		-3.32193	2.91946		-3.32193	0.0932883		7.72015	7.43294		-1.68913	-1.33468		-2.13497	2.05598
	-0.213868	-1.83576		2.25481	1.66111		2.06089	-1.80463		7.29071	6.57208		-1.97743	-0.100097		-0.550898	2.10042
	0.857889	0.887259		-1.24537	0.170258		3.68519	-2.24144		3.58544	5.73028		9.26581	8.98419		-3.32193	-0.910203
	0.719828	-3.32193		-0.294075	-0.698857		1.55108	-0.374569		5.0283	6.89424		3.22763	4.67951		-2.14509	2.29993
	-3.32193	1.27129		2.74921	0.458298		3.45534	3.00112		-1.51483	4.69306		6.97959	6.79998		-2.55238	1.96263
	-3.32193	3.55158		0.745858	1.39074		-3.32193	0.790463		-0.261438	5.14542		1.65505	-3.2994		-0.214344	-0.912758
	0.693288	-1.15503		-0.752344	3.16573		-1.67053	0.22805		9.40235	8.98207		5.1924	5.61368		-3.32193	2.17334
	0.805359	-1.32518		-2.65544	0.123698		-3.32193	1.48329		7.55629	6.86629		0.647623	0.144645		-3.32193	0.632425
	3.65164	3.19294		0.888014	1.26209		-2.66131	0.513966		6.06931	5.38831		-0.142039	-3.32193		-0.885803	1.97984
	-0.851783	-2.1477		0.869359	-0.404045		3.34569	3.03211		6.1418	5.21374		0.524566	4.11869		-2.18696	-0.919065
	-0.993753	-3.32193		0.0877184	0.437482		2.32147	1.88809		-1.24524	12.1027		1.30641	1.54294		-2.02121	0.805498
	3.03699	2.44029		0.256422	-2.1477		0.521761	-1.22376		4.02756	4.67017		-2.53065	0.352726		-3.12711	-0.920694
	-1.04027	2.116		-1.06169	-0.0577474		3.6545	3.98458		1.89934	0.576313		-0.489542	-3.32193		-3.32193	0.319346
	1.67406	0.913829		1.0982	0.760276		1.13305	0.405895		4.41451	3.9041		0.0108469	-2.03484		-0.340651	0.702809
	-2.61733	-1.33407		-3.32193	1.39771		6.07553	6.1141		4.84484	3.29644		-3.32193	0.0808385		-3.32193	-0.128814
	0.308421	-3.32193		-2.65544	1.27379		6.60754	6.12789		8.30988	12.0679		2.16871	3.54745		-3.32193	-0.923242
	0.292594	-3.32193		-3.32193	0.235201		4.4791	4.28484		0.322172	6.58956		7.77109	8.23734		-0.563895	2.12599
	2.37187	1.70582		-0.532296	0.554112		0.45169	-0.537984		0.698239	9.21206		-0.142039	-0.19899		-3.32193	0.316005
	-3.32193	-1.21658		-1.67053	0.866779		-0.512469	1.31346		0.433608	8.44699		-3.32193	0.463544		-3.32193	-0.924791
	-0.67853	-1.68467		-2.18369	-0.386536		-1.53608	1.685		6.5183	9.53686		2.74769	-0.074588		-2.13446	0.515103
	4.5658	3.93455		-0.0538252	0.500136		0.0178157	-2.10937		-1.37929	7.84478		10.2551	9.98037		-3.32193	0.785279
	6.56236	5.98325		-3.32193	0.226468		-0.607052	1.15901		1.91219	8.11545		-1.09969	-3.32193		-2.14533	0.805129
	-1.00404	0.705741		-3.32193	1.45933		-0.109254	0.968574		-1.37929	7.91435		6.80341	6.70992		-2.02121	0.813846
	1.21401	-2.17608		-3.32193	0.966051		-0.289215	0.48382		-0.505173	5.46235		-2.2461	0.511764		-2.36562	-0.928202
	1.63396	2.59797		-0.909127	-1.65485		1.151	0.0231816		7.49188	9.82558		-3.32193	-0.759903		-3.32193	-0.928927
	2.93789	3.10949		0.395601	0.663474		1.32884	0.958935		5.30293	10.0645		1.72913	-3.32193		-3.32193	-0.929242
	1.87168	1.39352		2.99039	3.30932		3.21092	2.20763		2.76313	7.08582		5.44119	4.88237		-3.32193	2.14824
	2.35877	3.23883		-0.76686	2.76562		-0.937877	-1.03014		-0.0539632	9.52027		7.77143	7.26978		-3.32193	0.297943
	0.263778	-0.665465		3.77493	3.38334		1.81894	-0.0655411		-0.524747	7.10044		-3.32193	-1.2816		-3.32193	2.21103
	0.329233	2.65411		2.71535	-3.08681		3.05268	3.18745		0.558717	10.0671		0.172056	-3.32193		-1.75923	1.91432
	-1.65972	3.48375		1.70569	-1.22308		0.587781	-1.60629		-0.749912	6.75197		9.6437	9.02954		-1.40061	-0.931107
	-3.32193	3.07007		0.485097	-0.152573		0.895577	0.041103		-0.818377	5.28448		9.66102	9.17668		-3.32193	-0.934029
	-1.3449	-2.11662		-0.963454	0.916147		-3.32193	0.321178		4.13774	9.61805		-1.18714	-0.0694624		-3.32193	1.53307
	-1.5521	1.12859		0.20418	0.264523		0.551196	-3.32193		4.01374	10.8652		-0.867221	-3.32193		-3.32193	-0.935317
	0.387503	1.25853		1.55455	1.22609		-2.89311	-0.0370203		1.10442	10.0259		-0.11131	1.72089		-1.75329	-0.936724
	-1.0766	1.701		-1.60517	2.52251		1.76295	4.35495		1.38442	11.1138		9.39797	8.31555		-2.28136	-0.0589198
	-0.719589	4.83225		-3.32193	0.907349		0.108398	-2.88609		-0.945384	5.40341		-1.75329	-1.27285		-0.32633	0.780681
	-1.85782	4.73035		-3.32193	0.955541		-3.32193	-0.233249		1.26468	9.09412		-2.02121	5.28475		-3.32193	-0.940782
	-3.32193	4.58091		-2.65544	0.656043		-3.32193	0.426318		3.68583	9.80236		4.46865	-0.757909		-0.956439	0.766736
	-3.32193	2.39383		-3.32193	-0.507051		-3.32193	-1.22308		1.35625	10.5569		-3.32193	-0.906217		-3.32193	-0.944229
	-3.32193	0.349501		-2.23023	1.11946		-1.03055	2.19737		7.786	9.23244		3.18536	1.64459		-1.51977	0.560979
	-3.32193	3.4584		3.87371	4.59408		1.46627	0.858508		6.50267	5.88522		8.20896	8.11936		-1.97395	0.701522
	1.39917	1.7755		1.47505	-0.257634		-0.222056	0.984782		6.75425	5.45705		1.76736	2.09687		-3.32193	-0.947153
	-1.67053	0.123768		2.447	0.402649		3.35201	2.39798		8.57328	7.53834		-0.494991	2.15464		-1.59059	0.465814
	-3.32193	-1.29367		-1.67053	-1.1041		3.39532	2.98836		8.33209	8.24508		1.28889	-1.71834		0.618273	0.536968
	-3.32193	-1.28642		2.07473	2.08588		1.61611	-0.9028		0.200073	0.495752		1.34413	2.52179		-2.2504	1.80058
	-3.32193	-1.28642		2.21938	-0.433765		-0.644122	-2.28362		-2.53065	0.628133		7.9427	7.91764		-3.32193	1.98709
	1.16353	-1.6783		1.86491	1.75092		1.31974	-2.10569		-2.03652	0.0916425		2.90091	3.17788		-1.42261	0.674039
	-1.39953	-0.265066		1.61829	0.657641		2.43204	-0.4341		-3.32193	2.89241		-3.32193	1.97051		-0.282651	0.706725
	-3.32193	0.420676		-3.32193	1.58022		2.30842	-0.178728		-3.32193	3.78224		-1.37929	0.35196		-3.32193	2.12181
	-2.65544	1.92703		-1.98882	-0.213549		1.6138	-1.6822		-1.51483	3.48822		6.99987	6.07767		-1.72008	-0.958272
	-2.65544	4.35552		-3.32193	1.25853		0.326505	1.08381		-1.37929	3.46327		6.12259	5.02458		-1.6818	0.706601
	-2.38635	-1.18543		1.07207	-0.738838		0.557354	-1.80898		-3.32193	2.37389		6.18719	5.40204		-0.384025	-0.964273
	-3.32193	0.0633488		2.91956	1.66838		1.82359	0.448333		-1.27368	3.55834		-2.02121	2.13621		-3.32193	1.83745
	1.44311	1.18761		1.35055	4.38561		-1.20697	2.20546		-0.749912	3.99902		-3.32193	-1.0647		-2.04173	0.732511
	-3.32193	-1.12661		-0.217086	-2.1477		0.120146	0.289787		4.78991	4.25271		-0.474251	1.02946		-3.32193	0.672977
	-1.68642	1.13498		0.264466	-3.32193		-0.454817	0.558203		7.15156	6.65709		-3.32193	0.0342531		-0.642125	-0.278256
	-0.292886	0.591858		2.30461	2.26618		-0.0160594	-1.23568		4.81049	4.93454		2.44264	8.06224		-1.72008	0.246295
	0.823908	2.09578		2.91602	0.338169		-0.709764	1.06413		5.85764	5.50245		4.57442	5.5027		-1.41798	0.703439
	1.03903	-0.0410469		2.41455	-1.82595		1.44323	1.0764		7.22463	6.621		0.416001	-0.0500504		-1.47174	0.718174
	3.15683	0.264523		1.9097	2.60601		3.03409	0.686444		7.50776	6.78902		-3.32193	-0.192092		-3.32193	0.266958
	0.490759	-0.508248		-3.32193	-1.14527		2.528	0.867475		2.37475	-1.12829		8.87851	4.45302		-3.32193	-0.972934
	2.10433	1.69779		1.61658	1.67683		1.09049	-2.69729		-0.038424	-1.99958		-3.32193	-0.73772		-3.32193	0.696372
	1.7097	-1.64812		-0.0122999	1.57376		3.22615	2.84456		7.26732	6.4956		6.8642	6.18499		-1.89268	0.693543
	0.882438	-0.158808		-3.32193	0.0809386		-0.222312	0.309296		6.71982	5.82444		0.669905	-1.52267		-3.32193	-0.977163
	1.68276	-2.32287		-3.32193	0.360295		-3.32193	2.23702		-3.32193	-0.764462		8.55405	3.16263		-1.99188	2.09376
	0.935034	-2.18206		-3.32193	-0.124349		0.593919	-0.410726		0.762319	4.5526		0.222551	-3.32193		-3.32193	-0.983918
	1.36817	-1.42335		-3.32193	0.0969682		-0.695012	-1.60719		0.308578	4.61159		7.29896	6.05753		-3.32193	-0.984157
	-3.32193	-1.21658		-2.38635	-0.0570336		1.38269	-2.60486		-1.47025	3.05367		-2.2461	0.110951		-1.72572	0.0440466
	-1.04346	1.33296		0.632888	-3.32193		-0.540507	0.285648		0.720437	5.12963		0.999574	-2.03484		-0.536845	0.674831
	-1.1654	1.80936		0.567821	0.170653		-1.16552	-1.95111		0.763873	5.46354		7.89372	7.68178		-3.32193	-0.989929
	1.01148	-1.11478		1.42885	-1.00186		1.16319	1.91057		8.60197	7.88279		5.69151	6.34727		-0.397543	2.06301
	-0.219691	-0.504079		-1.98882	-0.268552		2.38518	0.0456783		7.03116	6.32017		6.69207	6.87321		-3.32193	0.439548
	-3.32193	3.46066		0.412996	-2.04011		-0.675716	0.601234		6.53167	5.77176		-3.32193	2.37406		-1.40804	0.623189
	0.468365	-0.691247		0.688708	0.332595		-2.65544	2.49341		7.17128	6.41161		6.52556	2.87684		-2.34404	-0.992982
	-1.85782	0.608333		0.0993017	-2.1477		-0.766363	1.99384		7.09655	6.36034		7.12277	6.26226		-3.32193	2.06001
	-0.512794	-2.17608		-2.65544	0.13325		-2.16878	2.70715		7.22313	6.57447		-3.32193	-1.08212		-3.32193	-0.998077
	-3.32193	1.63918		-1.68642	1.58008		1.82572	1.99365		6.66208	5.92948		5.96485	4.20606		-3.32193	0.582479
	0.302556	2.0491		-0.922245	0.22836		3.99012	5.1063		6.16069	5.17515		8.95573	7.36559		-1.43664	-1.00018
	1.26318	0.835257		0.314014	-1.87174		-0.527316	2.53102		7.9105	6.85081		-2.53065	3.53549		-1.53086	2.06834
	-2.18369	-0.213048		-3.32193	-0.173102		-0.00212131	2.93807		6.83639	6.26208		2.90521	-3.32193		-3.32193	-1.00461
	-3.32193	-0.0330862		-3.32193	1.16984		2.18618	-1.46072		7.27676	6.09607		9.56358	9.43884		-3.32193	0.428823
	0.52964	-0.504079		-3.32193	1.25602		-0.292886	2.75532		6.14939	5.42853		-1.28987	1.35107		-2.44949	1.82594
	-3.32193	1.13622		-3.32193	0.382767		4.21094	3.55484		2.48572	-2.03484		0.565444	0.101823		-3.15928	0.537914
	-3.32193	3.98399		-3.32193	1.27183		3.96405	3.54668		3.64876	3.6156		1.60917	1.69883		-3.32193	-1.00923
	-0.110296	1.26757		-3.32193	2.3872		1.24635	-3.0871		4.71332	4.95597		3.55662	0.30746		-0.694592	1.25579
	-1.82852	0.0194783		-3.32193	2.42402		-0.126076	1.13594		5.78456	6.29424		-1.08931	-3.32193		-0.192426	-1.01066
	-2.28715	-0.132904		-3.32193	0.334683		1.00509	0.938048		5.45201	5.58651		-0.414755	-0.469662		-2.26256	-1.01066
	3.94637	3.16461		-3.32193	1.94146		1.93287	-2.41344		6.922	6.2191		8.53694	7.91367		-2.30357	-0.423047
	-3.32193	0.126775		2.18073	2.79665		-2.90206	1.54749		7.14612	6.34009		-0.0968846	1.59621		-3.32193	1.91444
	-1.8689	1.11223		3.65134	-2.12267		-2.16878	0.205448		7.33992	6.76521		7.32247	7.13929		-0.521971	-1.01296
	1.59951	-0.45934		-1.29278	0.789751		-0.0704112	-1.51349		6.25558	5.70278		0.0868309	-1.5291		-3.32193	0.46204
	-2.60607	-0.0100828		0.523639	2.54843		-3.32193	4.09473		7.01835	6.58297		8.97613	4.94397		-2.14055	-1.02056
	1.72509	3.38804		0.438336	0.223736		-2.65544	4.47267		8.82681	8.05384		-1.27368	-0.395997		-3.32193	-1.02109
	0.619469	1.22743		1.38614	-1.98898		-2.65544	-1.077		7.41628	6.70926		-0.113298	-0.305282		-3.32193	0.50174
	-3.32193	1.46085		-1.14621	-2.48322		-3.32193	2.02286		8.59287	7.5287		8.60099	7.48977		-2.05833	-1.02273
	-3.32193	0.170032		-0.183055	-2.10563		-3.32193	2.85282		5.3536	4.58668		-3.32193	1.56294		-0.320512	0.113419
	-1.22021	3.81013		2.4019	3.54369		-3.32193	1.23923		4.92606	4.54321		5.61811	4.89805		-1.79693	0.429562
	1.19181	1.81352		-1.27092	1.08524		-3.32193	0.815411		-0.0202932	1.86528		0.0982712	-3.32193		-0.412029	-1.02787
	2.2191	4.13751		-1.16891	-3.32193		0.350342	2.02797		2.14442	2.44234		-0.678756	1.53874		-3.32193	-1.02914
	2.88806	1.17413		1.75966	1.97423		7.18443	7.68062		4.54855	4.4209		7.4195	6.45513		-1.39361	0.194847
	-0.924052	2.34322		-3.32193	0.536112		0.127196	-1.6468		4.40351	4.26069		1.94436	0.385985		-3.32193	-1.03194
	-0.6375	1.38569		1.33506	4.14107		2.21505	0.0358358		9.01862	8.76231		-1.37929	-0.958272		0.0594694	0.595131
	0.372423	0.885195		-1.03055	2.09267		1.14386	0.592519		8.09865	7.47812		-3.32193	-1.28809		-1.66649	-1.03565
	2.47994	2.77419		-1.85782	0.499073		0.246463	2.14341		8.54319	7.89471		-3.32193	0.306707		-0.413845	1.69644
	-1.24672	-3.32193		1.12882	1.25855		-3.32193	0.277152		8.89645	8.57981		0.097352	-1.39365		-3.32193	-1.03673
	1.00449	-0.4706		3.44537	-1.32621		2.16322	0.683226		8.87261	8.62646		-2.12327	-1.0647		-1.69865	0.255356
	1.27984	-1.11627		3.57001	3.25382		0.307937	-0.0468207		10.6755	10.153		6.31817	6.50677		-3.32193	-1.04301
	0.287655	0.294777		-3.32193	0.365724		1.56196	-0.015928		4.96424	4.97937		1.53774	1.84886		-2.71983	0.569207
	-3.32193	0.123768		2.07763	1.04931		1.9846	1.24322		5.36681	5.23076		0.0236015	1.3423		-3.32193	-0.195048
	-0.950438	4.79792		-3.32193	0.352903		1.14001	-3.18579		-3.32193	5.01254		-1.83203	0.589223		-3.32193	0.541325
	3.11273	2.355		-3.32193	0.628184		0.767963	-1.71199		-3.32193	4.55123		2.12658	1.57224		-0.978285	-0.749546
	0.0576647	2.05268		1.01094	-0.691247		1.13022	-2.18206		-2.53065	6.45421		-1.75329	0.442528		-3.32193	0.504224
	0.798902	-1.09926		-2.16878	1.00707		-0.729037	0.771189		6.53419	6.52654		-3.32193	0.965611		-2.01742	0.445212
	-0.992947	0.241678		-1.19134	0.234812		-3.32193	0.866545		5.06767	4.47023		2.77314	4.01034		-2.60573	0.521994
	-0.59468	0.318148		0.143489	0.0970628		-2.52428	3.89741		7.69157	7.54906		5.26766	5.03467		-2.2504	0.29045
	-2.29299	1.5974		-2.65544	0.424		2.69008	4.78382		6.07146	4.81352		-0.0660274	3.4726		-0.467258	1.39088
	-3.32193	1.34611		0.0914513	-1.22308		2.1507	-1.28193		11.1222	10.2478		8.34711	8.44114		-2.06854	-1.05502
	-3.32193	0.642263		0.800517	-3.32193		2.52905	2.33704		10.2826	9.41347		7.83121	7.00142		-2.58574	0.883347
	-1.23321	-1.16712		1.05474	2.57363		3.37047	-0.05631		10.182	9.21514		0.514886	-0.799465		-0.218339	1.19923
	-3.32193	-1.22308		0.0343579	-3.32193		0.360823	0.80913		-1.18714	-0.0648425		1.06835	0.677415		-3.32193	0.542164
	1.35428	-2.24466		0.270087	-1.86547		1.08114	1.72834		-1.51483	2.49334		-0.418827	0.442704		-1.39276	-1.05756
	-1.00579	-1.87828		-0.0522412	-2.17608		2.5	2.58785		8.50452	8.09126		-3.32193	0.510499		-3.32193	-1.05756
	-0.0158713	0.607424		1.01853	-2.17608		-0.165061	0.446249		0.829378	-1.68188		0.851029	-2.1454		-1.02661	1.10659
	-0.835678	2.05288		-3.32193	0.199744		1.98668	-0.657314		0.920099	-1.71834		7.42496	6.66392		-1.70423	0.516698
	1.5601	1.10865		1.13709	-1.87025		0.00213617	0.388788		6.23806	5.738		-1.28987	-1.38719		-3.32193	-1.05881
	-3.32193	-1.15667		0.119966	-2.1477		-0.980269	0.129927		5.50461	4.37536		3.77063	1.43086		-0.144114	-1.05946
	-3.32193	0.164643		0.369228	-1.86547		-3.32193	4.6411		7.47247	7.77408		-1.72008	0.122826		-2.50071	-0.841562
	-2.38635	5.06562		-1.32654	0.0682342		-2.67947	0.238176		6.20203	6.20165		-3.32193	0.36089		-2.25691	-0.422262
	4.23351	4.79476		2.48469	0.962257		-1.40702	0.455311		-3.32193	1.01289		-1.01791	-0.986373		-3.32193	0.110648
	1.2363	0.962051		-1.85782	1.83729		4.21175	4.29246		-2.53065	2.39856		-1.51483	2.89232		-3.32193	1.70056
	4.99834	7.50339		0.0188804	1.65372		-2.1734	0.101531		-3.32193	4.91288		7.55343	6.5419		-3.32193	-1.06232
	-0.529917	-2.03129		1.58194	1.51655		2.74106	3.08101		2.8416	2.02052		-0.960695	0.878477		-1.81687	0.53887
	1.79451	0.588413		1.618	4.04076		3.16416	0.597444		1.2624	2.63592		-0.248425	-1.05818		-3.32193	-1.06328
	0.0685386	-3.07186		-0.928638	-1.28642		3.01914	0.0788811		0.0929058	-0.0719391		7.7004	7.38007		-3.32193	0.532282
	0.955408	-0.432514		1.17198	-0.237214		0.952951	-1.74409		1.19883	0.688315		0.116543	-3.2388		-2.03652	-1.06559
	1.33082	-0.892817		1.59669	-0.825744		0.931641	0.742123		0.245373	-0.389646		2.36917	-3.32193		-1.94255	-1.06618
	-3.32193	-1.22308		-3.32193	-1.12977		1.05401	1.89711		1.3875	0.843835		8.65645	9.22204		-3.32193	0.339066
	-1.90618	-0.0488569		0.168232	-0.310809		2.08826	1.98793		0.226582	-1.71834		6.20626	5.89804		-3.32193	-1.0681
	-0.342744	0.201		-0.922418	1.76739		1.29581	0.713915		1.42187	-0.920779		7.67647	6.26165		-1.01207	0.439529
	-1.43197	0.388066		0.153623	-1.74397		0.164885	0.757661		-0.318854	3.62654		-0.705451	1.32475		-0.861282	1.66254
	0.204391	-1.89862		-3.32193	0.0325659		1.55943	-1.29415		3.57724	5.39		-1.18714	-1.68188		-1.35523	-0.0600426
	-1.80888	-0.129429		2.08798	-3.32193		3.62406	3.00181		6.85032	5.97831		1.87028	2.69031		-1.51483	0.470919
	-3.32193	-0.886275		0.263804	-0.657997		2.81497	0.284964		5.55964	4.69197		-1.18714	0.853488		-3.32193	0.851809
	1.27945	0.369589		-0.453805	-1.03001		-0.558199	1.2958		5.79991	5.18705		4.1734	5.32781		-3.32193	-1.07126
	0.374478	0.980939		-0.0236778	0.602912		1.14667	-0.0782687		7.20791	6.31066		0.881753	-0.866029		-3.32193	-1.07134
	-3.32193	0.581412		1.23211	-2.17608		0.474932	-0.293547		4.59265	4.89989		0.412485	0.0808385		-1.88758	1.30363
	1.9676	-0.654721		1.85705	1.87737		0.194993	-1.96983		5.80809	5.96486		-3.32193	2.24827		-2.2461	1.00978
	2.21822	2.27409		-2.1414	0.945793		1.22188	-1.76002		6.02007	7.67238		6.71369	6.58277		-2.53065	0.41382
	2.84309	3.11864		-3.32193	0.691984		-0.747144	1.05771		4.51963	5.48191		4.67043	3.92528		-1.8882	-1.07362
	0.37508	2.97842		-2.65544	-1.32225		3.82317	2.89922		3.64059	4.36526		0.931426	-1.5291		-3.32193	-1.07731
	-0.0598117	0.0631508		-3.32193	0.737405		2.3648	0.426608		2.72644	5.03638		-1.29693	-0.55684		-2.03652	0.293589
	0.330524	-0.0360561		-3.32193	0.258103		2.0118	0.652313		0.705533	3.13675		0.244703	0.120763		-0.766021	-1.07853
	-2.02771	2.22091		0.952932	-3.32193		0.184229	-0.234354		3.61649	3.89636		3.2751	-1.42757		-3.32193	0.452663
	-3.32193	0.422269		-2.8045	0.354089		-3.32193	2.09081		6.10863	6.53452		-0.114171	1.74142		-3.32193	0.336904
	-3.32193	3.41403		-0.850588	1.13538		1.43877	0.816653		-3.32193	2.63617		8.1862	8.23946		-3.32193	-1.08436
	-3.32193	2.76248		-1.24812	1.08255		0.0221693	-0.760135		-3.32193	0.0916425		-0.284932	-1.66805		-3.32193	-1.08452
	2.12245	10.2588		-3.32193	0.955896		3.80097	4.12936		-3.32193	5.52708		-0.872978	0.127268		-1.87727	1.131
	-3.32193	0.223014		1.01666	-3.32193		0.730053	1.62135		-3.32193	4.71645		1.87736	-1.68025		-3.32193	0.474998
	-1.85782	1.04991		-3.32193	-1.28642		-1.03937	-0.199747		-1.70423	4.27729		0.327822	-3.32193		-1.65536	0.0428461
	-3.32193	3.50481		-3.32193	-1.31573		1.87324	2.6617		6.74563	6.9666		-0.628174	1.8035		-3.32193	-1.09308
	-2.37014	0.197928		-3.32193	-0.039345		3.92305	1.29299		4.90558	5.25026		7.86554	7.58082		-1.36482	0.0907094
	-0.029325	1.16357		-3.32193	4.29798		0.495871	-0.178139		5.15524	4.94175		3.76046	3.12282		-2.45078	1.72484
	1.27794	-2.69698		-3.32193	-0.15602		2.9919	2.52148		5.66309	5.74297		1.50918	2.91205		-2.79164	-1.09499
	0.766658	0.590629		0.676776	-2.18206		0.345994	-3.32193		6.69846	7.02935		-0.752613	-1.4963		-3.32193	-1.09635
	2.99577	4.05992		0.0214657	-3.32193		3.47373	3.52128		7.02656	7.20684		6.44757	3.7525		-3.32193	0.450016
	-2.18369	0.0572273		-1.68642	1.58033		-1.54388	0.27699		9.13576	9.66654		7.80475	7.39031		-2.7038	0.259179
	-3.32193	-1.16712		2.48333	2.66719		0.286802	2.27304		5.98001	6.63604		1.88888	3.27206		-3.32193	0.465215
	-3.32193	-1.28642		1.33496	0.0611486		2.80379	3.01426		4.15997	4.70622		-1.01034	-0.3422		-3.32193	0.359078
	4.57095	5.40343		1.30269	2.06254		3.59845	2.05271		3.57328	3.58863		-3.32193	-0.833645		-2.73913	-1.10005
	-3.32193	-0.049896		0.175902	-1.64812		0.193579	-0.142062		7.50045	7.24881		-3.32193	-1.25086		-1.37929	0.352726
	-0.360266	3.27827		-0.678774	-1.90728		1.01807	3.31956		8.20497	8.17179		0.414708	-1.71834		-3.32193	0.352726
	0.257137	2.34207		-1.16891	-3.32193		1.35016	-3.32193		5.42943	5.09964		0.0377758	0.763795		-1.00804	-1.10152
	-1.44722	1.96267		1.6223	2.65733		3.9967	4.41995		3.57356	3.96368		-3.32193	0.548396		-1.75352	0.440532
	0.454317	-2.17608		-0.697448	0.947735		4.4091	4.41545		5.68066	5.828		-1.70423	0.111373		-2.61947	-1.10221
	-3.32193	-1.30863		2.10383	1.61443		4.4703	3.91161		4.8514	4.52636		-0.235452	-1.28809		-3.32193	0.402642
	-1.1019	1.54801		0.184152	-1.44545		1.54774	0.710741		-2.06854	8.87443		6.57454	7.23296		-3.32193	0.405374
	4.28352	5.38508		-3.32193	-1.27993		1.6645	1.52771		-3.32193	5.15323		-3.32193	0.270156		-1.25495	1.48804
	-0.101553	1.68434		1.84353	-0.689916		2.82575	-1.03365		-3.32193	7.1273		-0.630903	-3.32193		-2.65305	0.946545
	1.3528	2.28425		-1.11879	-3.32193		2.80097	2.6421		3.81035	4.98282		6.5848	5.55165		-1.85502	1.7552
	-0.944753	2.59096		0.720721	0.955896		2.38286	1.54205		3.90224	5.20247		6.50095	5.0932		-1.59883	-1.10604
	-2.04464	-0.917109		-3.32193	-1.24919		2.45628	-1.27352		2.98537	2.25045		-0.450373	1.17063		-3.32193	0.236902
	-0.626099	0.999549		-2.18369	-1.27993		2.56767	2.83874		5.84788	7.12935		-1.01034	-1.55257		-1.42093	0.683818
	-0.53253	1.57993		0.766658	-0.0108623		-1.59199	1.96105		5.46821	6.71613		6.50327	5.95695		-2.53065	0.447963
	0.988916	0.883337		-2.65544	-0.14058		-1.46531	0.767678		3.56449	5.66072		0.124652	-1.99958		-3.32193	-1.11069
	-0.564383	1.0063		0.215267	-0.0632977		3.94499	3.21457		3.86926	5.26554		7.56445	6.71997		-2.06638	-1.11206
	-0.0806018	-3.32193		-1.24812	1.08212		2.89911	0.606849		5.57669	4.73763		8.5751	8.35909		-3.32193	0.417941
	1.40844	-1.81874		-1.90618	0.0111951		1.84957	2.69364		4.91687	4.50728		-1.21185	2.62362		-3.32193	0.401904
	1.02303	-2.56897		2.54933	1.90596		1.50705	0.35887		1.46625	2.9989		9.09541	8.82576		-3.32193	0.419526
	0.229681	-3.32193		-1.43112	1.27001		3.75541	2.64053		2.43622	2.63662		-1.11887	-3.32193		-2.51732	0.35683
	-1.33697	-1.86251		1.99668	-0.691247		2.43346	0.431891		2.37723	2.05757		7.23544	5.29334		-1.72912	0.42319
	-1.4506	0.762423		-1.08496	-2.17608		0.728103	2.78756		6.86328	7.24337		-0.396596	1.73683		-0.454989	-0.403954
	5.19539	5.7154		0.402377	-0.767399		-1.41532	1.17746		7.94586	8.38477		7.75937	8.06597		-1.37218	-1.12177
	0.231541	1.17402		-2.59862	2.98985		0.137811	1.32288		7.68464	7.938		5.8678	6.31677		-3.32193	0.415772
	-1.73436	0.818641		1.09356	-1.37298		-0.110385	-2.62069		5.8727	6.01172		4.88357	2.9864		-3.32193	-1.12211
	-2.39677	0.0296168		-0.935528	0.130135		1.12834	0.591082		4.63543	5.29249		3.28893	1.82748		-3.32193	0.311758
	-2.65544	2.04118		0.170421	-3.32193		-3.32193	0.144087		5.15929	5.35823		10.1346	9.42656		-2.59991	-1.12238
	-0.094973	0.691731		-0.24008	1.44556		2.07119	1.35104		5.21768	5.5197		2.24375	5.551		-3.32193	-0.226677
	-2.16878	-0.0570336		6.26346	7.09748		1.0543	0.931098		4.80067	5.30776		4.20268	4.16102		-2.41683	0.411567
	-0.254077	3.80458		3.65176	2.42761		0.842706	-0.833609		5.13447	5.21085		2.00349	-1.99958		-3.32193	-0.398518
	-3.32193	0.0223211		0.337266	1.04289		-3.32193	1.32532		5.78335	5.65554		3.19199	7.72578		-0.933036	-1.12528
	-2.38635	1.36626		-3.32193	0.262768		0.815835	-3.32193		6.46141	6.45681		-0.418827	1.40318		-0.868072	-0.0272895
	-3.32193	2.12373		1.53277	2.10845		5.36468	4.36673		5.40377	5.45188		-3.32193	-1.18411		-3.32193	1.37872
	-2.38738	0.595663		-3.32193	-1.32225		3.04886	0.393219		4.41666	4.01144		-2.53065	1.22225		-3.32193	-1.12564
	-3.32193	1.8773		-0.271236	0.31501		0.891226	0.0600214		4.68742	4.8536		-3.32193	-1.2816		-2.2461	0.321847
	-1.90618	2.19892		1.27538	-1.439		4.12067	3.1886		4.21405	4.38042		-1.2068	-3.32193		-3.32193	-1.12673
	-2.08867	2.28999		2.68773	0.263086		-0.899264	-1.22571		5.59369	5.40692		-1.66892	-0.82574		-3.32193	0.0595814
	-3.32193	-0.029451		-3.32193	-0.262579		0.610573	-0.0280485		5.94513	6.3909		3.38224	2.9832		-3.32193	1.65026
	-3.32193	1.69064		-0.0212008	-2.05242		3.78907	1.50001		5.7867	-0.712495		1.13369	-1.12177		-1.69182	-1.12829
	-3.00584	2.96857		2.96381	0.534885		3.25162	2.45809		6.13656	-2.03484		-1.05021	-3.32193		-0.735803	-1.12829
	-3.32193	1.2865		0.0233645	-0.228215		2.81807	1.0489		5.59675	-1.71199		3.41267	6.46313		-3.32193	-1.12829
	-2.38635	5.32615		0.271537	-1.64741		2.89323	2.19103		4.0819	-1.71834		-0.537797	0.0611727		-3.32193	-1.12858
	-2.65544	4.69134		-0.624566	-1.22308		1.77986	2.61277		6.76342	7.05662		-3.32193	0.0423637		-2.73436	0.316665
	-3.32193	2.71539		-0.206585	-2.05008		1.64826	1.63276		6.59107	6.30925		1.89674	-0.495211		-3.32193	0.401292
	0.91373	-1.9021		1.19375	1.91349		0.132822	-2.35992		6.50763	6.88083		4.97832	0.580555		-0.333403	-1.13099
	-1.93195	0.57542		-1.75277	1.05108		-0.385757	1.59068		4.64996	4.72474		-0.735803	1.54026		-3.32193	-1.131
	1.67089	0.424503		-1.00117	0.880956		0.617168	1.85969		5.99986	5.99112		-0.233095	3.39274		-0.934191	0.401207
	-0.69096	-1.61864		-1.83831	0.537566		1.15068	-1.22225		6.86019	7.21454		0.0868309	0.436276		-0.75307	-0.0868704
	0.907506	0.818689		-1.0725	0.110623		0.408205	0.145697		5.59212	5.71159		0.097352	3.42729		-3.32193	-1.13272
	-1.85782	1.50558		-2.04621	1.28443		0.392848	-0.340115		5.96352	6.23553		-3.32193	-1.28809		-3.32193	0.394713
	-1.62198	0.459323		-2.04016	1.5499		2.49163	2.44965		2.61955	3.32934		-3.32193	0.234518		-3.32193	0.389834
	-2.65544	-1.03419		1.39825	-0.689916		0.765936	0.947917		5.86654	5.8976		0.0973032	-1.2816		-2.05687	0.0517877
	-0.398844	1.01983		1.88518	2.44336		2.99885	1.91895		6.5057	6.75303		-1.7441	2.64096		-1.23017	-1.13619
	-0.814655	0.314461		-2.26415	-1.33585		2.55788	2.55826		6.40411	6.62014		-3.32193	0.355698		-3.32193	-0.060908
	-0.355663	1.93945		1.75009	-0.750297		1.19778	1.49758		6.23591	6.43322		-0.53103	2.07183		-2.03296	-1.13631
	4.24256	4.64248		0.10732	-0.0295617		-1.90247	-0.0636167		5.44132	5.10694		-0.741694	1.49977		-3.32193	-1.13631
	-0.938919	0.8751		0.630057	-3.32193		1.44638	-1.6248		5.34345	5.06448		-1.39543	2.15937		-3.32193	0.383584
	-0.102051	-0.697511		-0.235606	1.74606		-1.44539	0.140207		5.69827	5.48403		6.87817	6.05327		-3.32193	0.36841
	-1.42414	0.169048		-2.16878	0.270671		2.20214	-2.28903		7.20818	7.06597		3.44842	0.504154		-0.978173	1.57452
	-1.56758	-1.14964		-0.682135	1.7828		2.269	2.26057		4.79111	4.4013		-3.32193	1.69342		-1.90148	1.55964
	-0.0405777	1.55379		4.3679	2.22576		3.14434	-1.24481		5.15197	4.14923		-0.546092	2.58428		-3.32193	-1.14117
	-1.20333	-3.32193		2.84761	1.6033		-3.32193	-1.13564		3.96951	4.77797		-2.53065	0.617231		-2.02206	0.380965
	1.85038	1.04306		-3.32193	1.25099		3.63702	3.20086		4.08752	4.29159		1.5492	-1.12945		-3.32193	-1.14155
	1.05284	-1.15564		-0.77304	-1.86547		1.26277	3.92072		5.9629	5.77933		-0.963486	-0.200328		-3.32193	-1.14155
	-3.32193	1.59564		0.90944	-1.6783		-0.0318616	0.553787		5.79831	5.75833		2.11048	1.53861		-2.35608	-0.00800899
	-0.998514	1.102		-3.32193	-0.714883		0.387792	-0.859973		6.00909	5.9742		-0.34052	1.23142		-1.73546	0.595717
	1.42574	-0.156452		-3.32193	1.81814		6.59945	6.94672		3.53719	4.56774		6.65064	6.59689		-3.32193	0.0995399
	0.561334	0.599655		-2.11373	0.182264		7.93861	8.1597		2.39905	3.63626		-0.303467	-0.206756		-1.52545	-0.00395121
	-1.5023	1.2125		-3.32193	-1.11085		1.10045	0.91837		1.86873	4.55931		5.10935	3.35715		-0.335707	0.278705
	-0.0280623	1.01924		-3.32193	0.73222		-0.757984	1.33555		4.33994	4.28375		6.54489	8.58997		-3.32193	1.50489
	0.931576	-0.698857		0.477592	0.924602		0.494011	1.80005		5.36294	4.65071		-3.32193	1.00656		-2.40853	0.375602
	-1.5023	4.17883		-3.32193	-0.0772379		-1.25731	1.23636		5.94731	6.03015		3.3154	3.85324		-2.02121	-1.14499
	-1.85782	-1.21658		-3.32193	1.40395		1.28924	-0.235197		5.53382	6.26096		-2.02121	4.88089		-1.53389	0.29917
	-3.32193	-1.24919		-3.32193	2.06627		1.86019	0.802271		4.1652	4.17783		-3.32193	-0.0633279		-0.620852	-0.173301
	-1.45791	0.772226		-3.32193	0.252743		2.54364	1.79017		3.33536	3.36513		-2.53065	2.2527		-3.32193	1.34671
	-0.11836	0.0225067		-2.65544	4.88072		1.02551	1.11007		1.54624	1.91063		-1.01046	-3.32193		-3.32193	-1.15104
	2.40899	9.7347		-3.32193	2.44073		-3.32193	1.5674		4.16006	5.22892		-3.32193	-0.704549		-2.02121	0.356499
	-3.32193	2.85772		-2.38635	-0.915837		-0.240571	1.88577		5.76711	6.20503		-0.0528265	-0.763388		-3.32193	-1.15257
	-3.32193	0.646763		-3.32193	-1.32225		0.341323	1.77297		6.31914	6.62272		2.14537	2.37446		-0.676477	0.354855
	-3.32193	1.7877		-0.164921	-0.369691		2.37617	1.34737		6.25859	6.34033		9.79398	9.94595		-2.16651	-0.505713
	2.07803	7.30764		-0.247885	0.0438891		2.28819	2.39071		5.12696	5.01609		1.8406	4.83821		-1.38165	-1.15489
	-3.32193	0.0858555		-1.39886	0.948207		3.03028	3.84571		4.31605	4.52191		1.5273	-3.32193		-3.32193	0.29423
	2.67692	-0.228215		1.95492	-0.0407364		4.39004	4.86758		6.5794	6.87582		-1.70423	-0.0713086		-0.457887	-1.15605
	0.544799	-1.09556		1.30706	-1.2434		-1.28114	0.185084		8.7664	8.85246		1.57873	3.28433		-3.32193	-1.15649
	0.32973	-0.957837		-3.32193	-0.0570336		0.390089	1.9477		4.81432	4.03078		-0.184842	0.246398		-3.32193	0.318912
	0.275707	1.25853		-3.32193	-0.00862209		-3.09599	0.479476		3.27558	2.31194		-1.12414	-3.32193		-3.32193	-1.15683
	-1.23536	1.10571		-2.23929	1.55097		-0.0408987	-1.25213		5.92622	6.23334		4.24997	3.47789		0.563936	1.31693
	3.23345	3.56399		1.46919	-2.4453		3.2254	4.08722		1.1595	1.73255		-1.28987	-3.32193		-2.56136	0.289637
	0.765936	-0.262579		1.86675	-0.646413		1.22407	-1.75824		8.07812	7.52116		9.88287	9.58354		-3.32193	0.346452
	-0.501437	1.70046		2.63836	0.0226441		-1.61069	-1.19176		7.62937	7.82968		9.27691	4.78312		-1.25235	-1.15977
	1.75384	-3.32193		0.491583	-1.967		0.247396	0.300276		1.42266	3.67975		-3.32193	-0.971084		-3.32193	-1.1619
	0.187842	-3.32193		4.2951	3.26799		-0.0953791	1.73076		2.78798	5.64411		-1.51441	-0.0648425		-3.32193	-0.45983
	0.204391	-3.32193		1.64228	-3.32193		3.89316	4.51715		-0.337307	0.321847		-3.32193	0.214413		-3.32193	-0.150291
	-2.28521	0.509104		2.03777	2.48649		1.17874	0.494953		7.07124	6.89488		4.53537	4.8798		-3.32193	-0.145864
	0.881009	5.53974		0.706411	-3.32193		0.307547	0.984936		7.71085	7.58796		-1.80244	3.94218		-2.97405	-1.16418
	0.786045	0.933887		0.727568	2.9766		1.22976	-0.432013		3.47596	3.24362		-1.51483	-0.0713086		-1.23172	-1.16426
	-3.25475	0.887499		-1.6073	1.26976		1.43689	-0.309146		6.51562	6.14572		4.98748	6.19601		-2.53065	-1.16426
	-2.18369	-1.24919		-2.21484	-1.13767		0.815533	1.48344		6.29809	5.94772		1.44407	0.548396		-3.32193	-1.16426
	-0.574445	2.49054		-1.25676	-3.32193		-1.72339	0.279344		1.34041	-2.03484		-0.418827	1.21515		-3.32193	-1.16426
	0.323278	1.43729		-0.742312	-3.32193		0.989007	-1.4367		4.50367	4.25029		-3.32193	-0.437695		-3.32193	-1.16518
	0.153998	1.03901		-1.57799	2.46132		3.05598	1.84684		7.80542	8.06165		4.0269	-0.72069		-3.32193	-1.16628
	-2.22224	-1.17892		1.02298	-1.74027		4.65258	4.75918		6.68944	7.12223		-1.22688	0.969425		-1.62307	-1.1664
	-1.39437	-1.06006		-0.0314725	-1.44545		-1.87345	1.26961		7.27202	7.58512		1.22896	2.81774		-3.32193	0.330767
	-0.0796946	-3.32193		1.02968	-3.32193		1.31002	0.7419		-0.169531	0.962588		-3.32193	0.313796		-1.71549	0.311098
	-3.32193	-0.105709		-1.80466	-0.547935		0.335056	-1.23337		6.60772	7.3915		7.06619	6.79011		-3.32193	-1.16863
	-0.385315	0.0147383		-1.87345	1.63824		1.45599	-1.55349		4.65313	5.40289		7.62902	7.20508		-3.32193	0.0416077
	0.175902	-2.18206		-2.16878	0.270671		1.96962	-0.0322859		3.72796	4.4226		2.83699	1.45957		-3.32193	0.0871815
	0.0584539	-3.32193		-0.213963	-2.18206		-2.18369	-1.07161		4.74689	5.52905		4.16982	2.59341		-1.74101	-0.250388
	4.1219	4.98625		4.23187	3.76494		-0.499711	0.344542		-3.32193	5.80955		-3.32193	6.3103		-0.326054	0.0329845
	-3.32193	0.0572273		-3.32193	0.987819		1.26116	0.202081		-3.32193	6.86136		5.14222	4.13219		-3.32193	-0.192443
	-2.21484	-1.22308		0.74415	3.03315		1.38407	-0.273712		-3.32193	8.76118		0.0377758	-3.32193		-2.20222	0.301786
	-2.65544	3.89266		3.87634	1.51477		0.335215	1.6471		8.9572	9.33429		7.56302	3.50946		-3.32193	0.201315
	-2.69098	0.947917		1.46012	0.947341		-1.6306	-0.445502		8.02355	8.68903		0.621374	-1.99958		-3.32193	0.244702
	-2.08867	-0.112199		-2.5707	1.02138		-0.540435	1.91215		0.854033	6.52097		-3.32193	1.40447		-3.32193	0.722012
	0.318773	-1.39689		-0.458056	-0.810424		-1.90618	1.13538		3.10751	8.67983		2.02745	1.98443		-3.32193	-1.17867
	0.240215	1.8911		1.25955	1.54009		1.07816	0.252528		4.36441	9.24181		6.12682	5.44074		-3.32193	0.307042
	-1.32799	1.26961		1.77268	1.7939		3.62963	3.31123		4.66989	5.0259		8.5074	8.03708		-1.35022	-1.17995
	0.270272	0.744826		3.72001	3.05427		1.3564	0.378446		5.29114	5.64347		1.35074	-2.03484		-2.57282	-1.18077
	-0.121353	-0.0808924		1.41778	-3.32193		1.40913	2.07343		4.96041	5.7394		-0.597227	-1.41579		-3.32193	0.282634
	-0.865614	0.977178		2.79396	1.65699		-0.837425	0.621919		5.91211	6.33163		8.22627	7.56222		-2.20877	0.202201
	-1.16466	-0.151568		1.91511	2.06999		-3.32193	0.960676		5.44438	5.41871		-3.32193	-1.28809		-2.23061	0.297712
	0.0173542	1.85346		3.47891	0.856156		1.65418	0.16313		4.62194	5.7217		2.60747	-1.20158		-3.32193	0.300615
	0.552245	-1.30365		-0.128446	1.65883		1.32814	-1.83576		3.93008	4.76485		2.24846	4.90747		-3.32193	0.282158
	-2.18369	1.46085		0.102937	-2.1477		0.00463121	1.5871		4.94826	5.51525		1.52231	-1.24902		-2.5799	-0.218314
	-1.77421	-0.53971		1.84609	-1.07961		1.83894	-1.3176		4.98208	4.99753		-1.39543	0.359078		-2.53065	-1.1857
	-0.363612	0.0501101		-2.85326	0.947917		-1.57488	0.0671786		3.95842	4.93221		0.0868309	-2.44649		-3.32193	-1.18687
	-2.0234	-0.153645		-0.127912	-0.508248		-0.453777	1.16256		5.24362	5.77129		-3.32193	0.358449		-3.32193	-1.18769
	-2.65544	1.50931		0.451586	1.8516		0.138462	-2.32644		5.74585	6.1589		-3.32193	-1.25086		-1.34793	0.281027
	-3.32193	0.12997		0.626017	-0.482027		0.976959	1.38766		-3.32193	3.88816		-3.32193	2.04629		-0.157125	0.270818
	-3.32193	1.16027		-1.96765	-0.98794		-3.32193	-1.27998		-3.32193	0.770478		-0.92238	0.197021		-3.32193	-1.1906
	-1.85782	2.22506		-2.16878	0.55493		1.96051	-3.32193		-3.32193	3.5499		-3.32193	-1.09091		-3.32193	-1.19076
	-1.5023	3.75463		-0.442241	1.13549		-2.38635	1.82002		-1.70423	4.7845		-3.32193	-1.03562		-2.98884	-1.1931
	-2.18369	0.0024517		-0.370938	1.72421		1.47898	0.968104		-3.32193	8.2686		-1.11382	-2.33759		-1.94369	1.38121
	0.328095	-0.553456		-0.657916	1.56754		-0.950438	0.130135		-3.32193	7.85976		-2.2461	2.08813		-3.32193	-1.19454
	0.76584	-0.0832897		1.51461	-0.379304		-2.16878	-1.22308		-1.70423	6.65467		6.25234	-3.32193		-0.275247	-1.19454
	-3.32193	3.46094		-1.16496	-2.89		2.05147	1.57993		-3.32193	7.14345		-0.687423	2.92309		-2.02121	-1.19508
	-3.32193	0.258103		-0.84058	3.80598		6.96481	7.28394		-2.2461	7.51707		6.98297	6.85619		-3.32193	0.00548794
	1.02548	0.635792		2.73945	-1.04466		-0.535332	-0.036347		-2.2461	8.19663		0.261222	-0.0719391		-3.32193	0.220006
	0.200924	-2.1477		-0.649135	0.0725557		0.00417806	-3.32193		-3.32193	6.48077		-2.2461	-1.12177		-1.88332	-1.19689
	-2.65544	-0.0570336		-1.31823	-1.44592		-0.364728	2.17959		-3.32193	5.31867		-1.8373	1.54816		-3.32193	0.2164
	-2.4161	1.53233		2.59316	2.11895		0.929849	0.534445		-3.32193	5.07166		-2.02121	-0.0694624		-3.32193	-0.362056
	0.482492	-1.3165		1.11105	-3.32193		3.51802	3.94421		-3.32193	1.25161		-1.28987	-3.32193		-3.32193	-1.19805
	-1.67053	1.77344		-2.88724	1.99825		-0.917848	1.65131		-3.32193	4.2133		-1.25508	0.342181		-2.43312	0.228134
	-1.5521	1.04129		-2.56758	-1.13742		-0.836959	1.75041		-1.51483	6.1426		0.878295	-2.0287		-3.32193	0.212339
	1.88047	0.431166		-3.32193	-0.0851871		-0.743571	1.03513		-2.03652	1.09958		-3.32193	0.267108		-1.17118	0.689339
	2.49371	-0.244216		2.76971	1.88372		-3.32193	0.908812		-3.32193	3.7434		-3.32193	-0.991786		0.882671	1.20643
	-0.0801263	-1.01508		0.0728712	-1.68455		4.85571	4.32454		-3.32193	2.04629		1.72135	0.315316		-1.67785	-1.20102
	0.181689	0.899227		2.45812	3.14062		-1.0636	-0.37635		-3.32193	3.98749		-3.32193	1.72962		-3.32193	1.48939
	0.0661081	-0.781103		2.17706	0.915567		-1.15381	0.200805		-3.32193	3.62363		2.62529	-1.39365		-3.32193	0.252292
	-0.994846	2.38702		-0.114113	3.00321		8.22603	12.0504		-3.32193	9.25507		4.40775	5.11616		-1.34534	-1.20158
	7.4562	6.09845		-2.30134	0.0807811		3.07595	0.791859		-2.03652	8.75743		-2.53065	0.0809143		-3.32193	1.0238
	-3.32193	-0.810661		0.419034	-2.16104		4.021	1.78203		-3.32193	8.19362		2.56239	-0.206756		-3.32193	-0.316007
	-0.540272	1.62524		-3.32193	3.25252		-2.05081	1.3902		-3.32193	7.18029		-1.53086	-0.100429		-1.7224	-1.20276
	2.03339	2.40667		-0.682538	1.26961		1.21671	3.52799		-3.32193	5.75371		-3.32193	0.110951		-2.29206	-0.705385
	1.57164	0.781415		-0.882697	0.952822		3.02149	3.55628		-3.32193	4.81749		7.6374	9.54306		-0.191907	0.176977
	0.0247864	-0.430351		0.180026	-0.502275		-0.740645	1.15295		-2.53065	7.38189		2.0999	-3.32193		-3.32193	-1.20497
	3.01717	2.35186		3.72029	0.0920418		-1.85782	-0.460817		-3.32193	7.48994		-0.317908	-1.16426		-3.32193	-1.20497
	-3.32193	-0.185168		1.12398	-3.32193		-0.188156	2.26533		-3.32193	5.5616		1.10015	3.55831		-3.32193	-1.20554
	0.716272	1.45729		-0.195555	0.345801		2.15538	1.63012		-3.32193	6.44224		-3.32193	-1.28809		-1.48537	0.127939
	1.84072	2.85597		2.30812	-0.378365		3.83251	3.10695		-3.32193	7.22091		-1.31764	-3.32193		-3.32193	-0.0279724
	0.573932	0.186404		1.07307	0.896901		0.785983	-0.345702		7.12983	7.42105		-3.32193	5.94183		-3.32193	0.181814
	3.44841	5.45987		-2.55159	1.26932		2.22045	-0.125446		8.35314	8.55832		-1.02019	-1.49221		-3.32193	0.251737
	3.09602	-0.215108		2.98524	-0.575093		1.94621	1.96045		5.63555	5.97817		-3.32193	-1.12829		-0.532646	-1.20793
	1.63235	1.69903		2.55302	2.0011		1.9186	0.592348		3.21023	3.92405		-1.53086	1.16485		-3.32193	-1.20826
	3.28485	3.51491		2.35816	1.37221		1.34809	1.76715		4.10609	4.64329		1.52963	-2.69182		-1.74305	-0.878653
	1.51518	1.94319		-1.22161	-1.06682		3.55043	5.20047		8.10413	8.71258		-0.612138	3.14962		-2.6018	0.684047
	-3.32193	-0.0772379		1.19448	-0.0939945		0.842947	1.05878		7.97158	8.60632		3.10828	1.70929		-2.02121	1.32288
	2.21444	-0.0328542		-1.70177	-0.481854		-1.59751	0.258103		2.36265	2.90158		-1.53086	3.96243		-3.32193	0.248901
	-3.32193	-1.03419		-1.34452	-3.32193		3.88079	3.61263		2.70938	-0.19899		-3.32193	-1.24501		-2.75725	1.37537
	-3.32193	0.420542		-0.621719	-1.03621		4.80659	4.61142		5.1167	4.97016		0.758598	-1.10432		-3.32193	0.164982
	-3.32193	0.515176		-2.18152	0.230603		3.35547	0.92628		4.20285	4.72529		-2.33774	0.339591		-1.93187	-1.21058
	0.578494	-2.55486		4.055	3.68704		1.74128	1.63208		0.0108469	-1.20158		-3.32193	-0.501756		-3.32193	-1.21113
	-2.14763	0.373111		1.51518	-0.192136		0.29874	2.4372		7.9561	9.64865		-1.28987	-3.32193		-3.32193	0.195892
	-2.05453	1.46314		0.127542	0.234812		0.95047	-0.75377		8.21921	9.81931		-1.42926	-1.12177		-1.05872	0.864341
	2.01453	-0.784352		-2.38635	0.130135		0.102985	0.0348633		8.69377	10.4013		4.58635	-0.0142503		-3.32193	0.110489
	0.829557	1.59822		1.1485	-3.32193		-0.950438	0.333671		7.8988	9.17831		0.392418	-3.32193		-3.32193	0.189657
	1.20691	-3.15339		1.1553	0.883366		1.16711	-1.73763		-0.498595	0.897227		6.29297	6.61114		-3.32193	-1.21582
	-1.43881	-1.07818		-3.32193	2.67613		0.330439	-0.197586		-0.928808	0.00513299		2.52899	5.54636		-3.32193	-1.21638
	-0.660893	0.815635		3.59008	4.59591		8.32403	7.16328		8.63192	8.55211		2.72947	5.17775		-3.0093	0.225499
	-1.64488	1.73776		1.598	-3.32193		2.29918	2.40666		7.39811	7.22685		-3.32193	1.40481		-2.06413	-1.2167
	0.720433	2.63908		5.02563	6.25904		-1.77672	1.23958		8.92151	8.8495		0.374037	5.16667		-2.03652	1.34125
	-0.711833	2.64208		-0.41222	0.33357		0.69511	2.17139		3.5841	8.00569		-3.32193	-0.248505		-3.32193	0.223743
	-0.352908	2.32734		0.852885	-0.394002		-0.740104	-2.02444		3.447	7.17729		4.36593	1.58204		-3.32193	-1.21882
	0.525051	1.79229		1.62146	0.161345		2.43322	2.17057		6.6746	6.9116		-2.03652	-0.971084		-3.32193	-1.21923
	-2.65544	3.44641		0.344252	-2.10331		0.422024	1.00075		7.00835	6.88204		7.64706	7.91031		-3.32193	0.147724
	0.097216	-1.54253		0.628194	-0.896571		0.617646	1.57626		6.65691	6.62554		5.24171	9.68991		-1.76604	-1.21979
	-1.69096	0.47722		4.03944	3.61725		-1.93755	-0.0202935		6.41262	6.53308		-3.32193	-0.832916		-3.32193	-1.22087
	-2.18369	-1.22308		-1.78862	0.0916993		1.28109	-0.822131		6.3059	7.39013		7.75104	7.63805		-3.32193	-1.22139
	-3.32193	0.0110065		0.655676	0.887541		-0.87073	-0.987577		-2.53065	4.43633		0.172586	-1.68188		-2.9713	-1.01791
	0.00284744	-1.88652		1.58454	-0.155097		0.415924	0.813724		-2.53065	2.79041		-0.960066	2.24162		-3.32193	-1.22222
	1.42179	1.65199		0.647361	2.25765		-2.16878	1.27262		7.9707	7.74348		2.6231	6.08323		-2.11585	0.0867753
	-0.380694	1.18543		1.77312	2.76999		-3.32193	-1.117		2.09179	2.37881		2.32079	-3.32193		-3.32193	-1.22665
	1.21451	-2.59433		0.287194	3.65026		-3.21853	2.03596		7.03461	7.13988		8.01413	6.44308		-3.32193	-0.181061
	0.598478	-1.6593		-1.85782	0.097273		-3.32193	-0.217522		5.90222	6.5888		0.894419	0.371744		-3.32193	-0.0896631
	3.31529	2.95384		-3.32193	0.0411184		-1.99213	-0.00432746		7.54313	7.89616		-1.70423	-1.20158		-1.61022	-1.22872
	-1.23865	-2.71841		-3.26745	0.498321		0.760957	3.68178		-1.70423	-0.334576		-3.32193	0.57535		-2.65815	0.0442154
	0.000598242	0.730835		-2.65544	-0.182376		0.814206	2.0916		7.95261	7.42158		-2.2461	3.20042		-1.70423	-1.22917
	3.03644	4.07504		1.86737	0.26822		-3.32193	2.41992		8.55994	8.7393		3.04278	3.62036		-3.32193	-1.22917
	-1.67053	-0.991961		-1.17318	-3.32193		-3.32193	0.216137		9.60865	9.27345		-1.11382	-3.32193		-3.32193	-1.23191
	-1.7579	2.19806		1.12778	2.27327		-3.04881	-0.513483		9.58915	9.24052		-0.209116	-0.14795		-1.77103	-1.23207
	-3.32193	4.41522		2.70043	4.01757		-3.32193	-0.778975		9.82605	9.65586		-1.20337	-3.32193		-3.32193	-1.23207
	-1.67053	0.563329		1.43513	-0.875652		-3.32193	-1.13876		9.34609	8.93917		5.49334	4.86737		-0.188005	0.741443
	2.08118	-3.32193		3.5911	2.4109		-3.32193	3.85606		4.71699	5.56243		1.26656	0.770478		-3.32193	-1.23325
	-1.9215	7.01004		1.78017	-1.00515		-3.32193	1.50647		5.14867	5.74073		-1.76355	3.49119		-3.32193	0.0441373
	-2.21484	1.06221		-3.32193	1.62588		-3.32193	-1.12156		5.89734	6.79203		-2.50224	0.641299		-3.32193	-1.23333
	2.77457	3.33091		2.05724	-3.32193		-3.32193	0.993764		4.20561	4.99975		8.19141	8.17264		-3.32193	-0.040368
	0.629939	-1.29928		1.79547	-3.32193		-3.32193	1.49098		4.66256	5.85562		-1.02834	2.41792		-3.20411	0.32292
	6.57047	6.4459		-1.27201	-2.17608		0.859097	-1.53331		5.63852	6.64346		-0.811316	3.46439		-2.21808	0.0978158
	-2.65544	1.65746		0.0850925	-3.1624		1.79905	-0.144656		-2.2461	-1.12829		-3.32193	-1.0647		-3.32193	1.27429
	0.000996042	-3.27394		2.37323	-2.1477		2.81825	0.817333		1.29809	2.23807		-2.53065	-1.2816		-2.36694	0.0995331
	-2.62403	1.08821		1.1443	2.23459		3.14976	2.40755		8.98109	9.06719		7.99622	8.02405		-3.32193	-0.535621
	-0.0368917	0.32089		-1.43112	0.0111951		-3.32193	1.92681		7.62819	7.72077		-0.370059	-3.32193		-1.37983	-1.24179
	0.0324256	-1.03621		0.0993228	0.491845		-1.22573	0.865404		8.83946	8.79214		-3.32193	-1.25086		-2.59439	-1.24223
	2.10075	0.0234484		2.02645	3.43541		0.47006	-3.32193		6.53679	6.81184		-0.536578	3.19892		-0.235386	-0.128754
	-3.32193	-0.0459133		3.05534	2.93024		-0.598321	1.7671		7.36553	7.77801		0.652763	0.562852		-2.78077	-1.24311
	-2.38635	1.06534		-3.32193	-0.956593		1.23765	0.779019		9.06672	9.02187		0.160446	1.18743		-3.32193	0.988567
	1.12043	2.44923		-3.32193	0.408614		1.46954	-2.69592		9.03032	8.99881		4.43803	8.22054		-1.22489	0.181269
	-3.32193	0.727869		1.42541	2.58283		1.21347	-1.78258		5.85887	5.66471		-2.03652	2.25176		-0.587085	0.0576445
	5.7714	6.63125		0.394824	1.97459		-0.215595	-1.00186		4.80116	4.97101		-3.32193	-0.100429		-3.26139	-1.2443
	-1.12996	-3.32193		2.66857	3.05365		0.117409	-3.32193		6.10408	6.31114		5.67986	6.51846		-0.715948	-0.0181068
	1.34818	1.0179		1.04369	-0.855887		-0.269508	0.0825847		1.89934	-0.206756		-0.172583	1.13795		-3.32193	1.29214
	-1.79786	0.287166		-3.32193	0.8751		-0.640032	0.662433		1.67956	0.683775		-3.32193	-1.28809		-3.32193	0.143785
	1.03825	-2.18206		-1.11879	0.32089		3.84032	2.8385		6.95915	8.32637		-0.321457	4.60191		-3.32193	0.0349231
	0.522575	1.03644		-1.87345	0.585808		1.66856	-1.49619		6.58822	6.3083		-1.18714	-3.32193		-3.32193	-1.24612
	-3.05291	-0.0733563		-0.569954	5.75683		-3.32193	-0.734568		7.34998	7.27622		-3.32193	-1.09091		-3.32193	-1.24615
	4.11671	2.78723		1.74994	-0.367414		1.32683	-0.603262		8.03018	8.56121		9.40064	9.24961		-3.32193	-1.24615
	2.19248	3.45801		0.136161	-1.79336		2.11198	2.29749		3.884	3.9523		8.49294	8.76216		-1.82613	0.106967
	1.22279	1.28499		2.88	3.50122		-2.12139	-0.0902879		-0.00187867	0.580729		6.16005	6.6745		-1.79973	-0.122543
	0.41206	-0.0147622		1.87668	0.175301		-2.95382	1.28293		4.7005	5.69295		9.71197	9.71856		-1.72428	-0.0597678
	-1.10971	-0.0547063		1.33886	3.33789		-3.32193	-0.234276		5.07068	6.41982		2.9262	-3.32193		-3.32193	0.299783
	0.790258	0.87462		1.5127	2.0067		0.528986	0.0410263		7.70154	7.83922		-3.32193	-0.843045		-3.32193	-1.25003
	0.489533	-1.14618		-0.315741	1.09364		1.82778	0.965741		8.62376	8.84124		0.0202793	-3.32193		-0.626174	-1.25086
	1.439	0.19904		4.67978	4.71237		1.26372	1.45026		8.20486	8.53074		-0.576585	5.0199		-1.77566	-1.25086
	0.236688	0.449595		-1.85782	1.29248		2.59668	0.301265		4.89241	4.86067		-2.06854	-0.100429		-2.02121	-1.25086
	-1.96229	3.26976		-1.87345	4.09635		1.59919	-1.439		6.02291	6.60038		-0.636715	-0.522082		-3.32193	-1.25086
	1.67306	2.68381		-1.18055	1.65407		-1.48208	1.03136		6.46048	6.75539		-0.0839358	-1.09091		-3.32193	-1.25086
	-1.98882	0.50074		4.47612	4.4739		1.27918	0.0429106		7.83441	8.26241		4.44203	1.9222		-3.32193	-1.251
	-0.292886	-1.16712		1.35177	2.53246		3.14453	2.65393		8.18961	8.5523		0.0889748	-0.4249		-2.52671	-0.064444
	-3.32193	1.76715		-0.376997	0.36212		0.235791	0.347651		6.40171	6.10474		-1.89126	-0.927531		-1.62557	-1.25441
	-3.32193	0.947917		-3.32193	-0.956593		-1.62804	1.49974		6.86356	6.58889		-3.32193	-1.06287		-2.54238	-0.648563
	-3.32193	0.284338		-3.32193	0.59777		-0.347651	2.53696		6.33082	5.54841		8.19018	8.79284		-2.22703	-1.25529
	-3.32193	2.56006		0.100501	-3.32193		1.13001	0.635792		7.33203	6.81744		0.665611	0.423868		-3.32193	-1.2556
	-3.32193	1.07438		-3.32193	-1.30295		4.20498	4.43395		10.3063	10.3351		1.60682	2.51513		-3.32193	-0.34546
	-2.16878	0.129704		-3.32193	-1.16035		-3.06123	1.17137		1.151	2.80427		-1.13007	2.80835		-3.32193	-1.25608
	-1.67053	1.12827		-3.32193	0.823195		4.52242	3.54736		3.6466	4.28668		-0.360458	3.37208		-0.912958	-1.25678
	-1.06169	3.39144		-3.32193	2.6874		-1.26797	0.638358		4.01714	5.13734		0.0445699	-0.772531		-1.40142	1.13846
	-3.32193	3.3787		-3.32193	-0.0182725		0.484051	-0.819581		1.39875	2.56305		-2.03652	-0.0713086		-3.32193	-1.25749
	-3.32193	1.1879		-2.08867	1.8252		2.43818	2.10908		3.34456	4.54045		-1.24307	-3.32193		-0.26041	1.26143
	-2.18369	-1.13051		-1.32217	-1.44545		3.62092	0.587609		6.71861	7.34199		-1.27368	-0.388653		-0.735803	-0.0694624
	-1.0766	1.57993		1.48963	-3.32193		-3.32193	-0.873249		6.87878	7.34207		0.162636	-3.32193		-2.98884	0.150941
	0.65059	1.27331		-0.433823	-1.73067		2.45004	0.755894		7.60014	8.85308		-3.32193	-0.394638		-2.02121	-1.25847
	-3.32193	2.54942		2.7721	1.16673		0.445276	-1.40654		7.05525	8.1496		6.30221	-0.0690289		-3.32193	-1.25948
	-2.38635	3.54559		-0.488108	1.90596		-1.53794	0.403635		8.48985	9.11203		-3.32193	0.253386		-2.07302	-1.25991
	-0.217215	2.15175		-1.05842	1.76666		-3.32193	0.421825		3.76268	0.445675		-1.8373	0.408357		-3.32193	-1.25993
	1.0898	6.52245		-0.216585	-3.32193		-3.32193	0.474821		7.00888	7.42536		-3.32193	-1.19508		-3.32193	0.123508
	-1.31081	-2.53916		-1.15949	-3.32193		-3.32193	0.462263		7.6382	7.91633		-3.32193	4.47853		-3.32193	-1.26083
	-2.65544	0.877292		0.1642	-1.86547		-3.32193	0.363877		6.40846	6.86821		-1.02147	3.00052		-0.395733	0.131915
	-1.00404	-1.22308		0.701833	-0.691247		-3.32193	-0.0703711		5.11491	5.38445		8.6815	7.75703		-3.32193	-0.251508
	-3.32193	0.00710449		-1.03193	-0.689916		-3.32193	3.38555		6.33399	6.38421		3.32516	-3.32193		-3.32193	-1.26238
	0.444173	2.37083		-0.0230838	1.7877		-3.32193	3.43175		5.77475	6.32794		-0.943757	0.264498		-3.32193	0.868829
	-1.91669	2.72163		2.46103	-1.32386		-3.32193	-0.969543		6.31652	7.1246		6.61509	6.99873		-1.79136	-1.26462
	-0.753038	-0.355379		-3.32193	1.25614		-3.32193	2.24868		6.45611	7.18273		2.33402	-0.00705332		-2.36123	-0.298342
	2.43666	-1.35939		5.00038	4.81345		-2.98393	1.89356		5.23391	4.79613		-0.872978	-0.458835		-3.32193	0.000993751
	1.42885	1.57951		-0.0775897	-0.982512		-3.32193	2.487		6.72771	6.74571		1.86217	2.40911		-3.32193	0.111373
	-3.32193	0.0480323		0.0931617	-0.577883		-3.32193	0.37915		6.26208	5.88542		-3.32193	2.80636		-1.55933	-1.26552
	1.67131	1.01957		-1.05067	-3.32193		-3.32193	0.885943		1.22965	2.4766		-0.0947083	-3.32193		-1.35859	-0.253041
	-3.32193	0.606269		-1.22487	2.3083		-3.00212	-0.181957		-0.151445	0.511165		-1.51214	-0.656739		-2.24185	0.132903
	-3.32193	-0.137697		-2.16878	1.37468		-3.32193	-0.297133		5.87706	6.04943		3.67572	6.47849		-2.97881	-1.10586
	-1.44722	1.08168		-1.22487	0.528821		-3.32193	-1.28873		4.55212	4.52299		0.226582	-0.70636		-3.32193	-1.2667
	-3.32193	0.426318		0.40798	-1.32225		-0.0846732	1.86927		5.49546	5.50847		6.10891	1.83687		-3.32193	0.132807
	-3.32193	-0.0108623		-0.664747	-3.32193		3.19109	2.77456		7.09484	6.73291		-3.32193	-0.729076		-0.581616	-0.341924
	1.23289	-3.32193		-0.382934	-2.1477		2.87127	3.11813		0.242619	2.61648		5.75962	2.88374		-1.70423	-1.26816
	-0.00243224	-1.13658		-1.85782	-1.07961		-0.72031	-1.28642		9.4983	9.96328		-0.714309	-0.236535		-1.39437	0.0794766
	-0.735041	3.01642		-3.32193	0.183388		2.31562	3.6911		8.06817	8.5712		5.97129	-0.462354		-3.32193	0.117379
	-0.809039	-3.32193		-3.32193	0.286035		-2.30422	1.58772		7.32953	7.89096		-1.13007	-3.32193		-2.11106	-0.1362
	-3.32193	2.90283		-3.32193	0.604144		-3.32193	-0.0696641		6.9838	7.46647		1.29119	-0.306411		-2.50987	-0.870342
	-3.32193	-0.050305		-0.483488	0.805006		-1.0072	-1.2836		8.15086	8.50312		2.77058	3.86711		-3.32193	0.0922453
	-3.32193	1.88267		-2.18369	0.379853		1.36039	1.12707		-1.06649	-0.388653		-2.53065	0.405642		-0.215517	-1.27259
	-2.20145	-1.20675		-1.37915	0.224797		-2.41505	1.64818		0.551145	1.40326		-1.53086	0.115315		-1.90655	-1.27369
	-3.32193	3.21579		1.40069	0.674211		-2.51578	1.05312		8.5969	7.82649		-1.20337	-3.32193		-3.32193	-1.27415
	3.00399	1.64469		-1.78886	1.90934		-3.32193	0.487963		5.62127	8.26578		0.435458	3.82194		-3.32193	-1.27506
	-2.65544	1.25853		-2.75307	1.60661		2.34493	0.975983		3.88948	7.38941		-3.32193	0.10265		-0.229418	-0.0648425
	1.13837	1.07089		0.497765	-0.665669		2.6206	2.1945		6.53201	5.81978		4.34217	0.127545		-3.32193	0.092668
	1.23784	0.994197		-2.00231	0.362866		1.72547	1.46094		5.87642	5.45579		4.0666	1.82473		-3.32193	-0.993822
	-1.52944	0.458613		-0.513411	1.09159		4.90072	5.33836		7.2882	6.18527		-1.08791	1.41436		-3.32193	-0.998639
	-1.90618	1.58323		-1.00404	-0.281309		1.53313	1.71954		3.70869	0.843835		5.83949	4.16391		-0.23185	-0.0886845
	-0.734952	2.64548		0.528286	2.15056		5.89907	4.88182		5.393	5.04054		-3.32193	-1.19508		-1.80678	0.0891447
	3.55441	2.013		-3.32193	-0.397606		1.44588	3.15338		7.53749	7.3944		0.0485133	-3.32193		-1.75483	-0.178075
	1.50469	-0.705617		-3.32193	-1.32225		1.87233	-0.892739		2.06148	1.9619		-0.53854	1.04937		-3.32193	-1.27905
	4.07883	3.95156		-3.32193	-1.28726		-1.11901	0.899844		1.4547	2.04629		8.60269	7.48248		-3.32193	0.0981603
	-0.74585	1.12073		-3.32193	0.324946		0.240559	-2.1477		2.41186	3.37678		6.55204	5.51904		-0.159194	0.0793447
	-0.232266	-0.0335086		-3.32193	1.56562		6.46215	5.54089		7.6146	7.79608		6.43859	2.32359		-1.70423	0.0769947
	-0.196105	4.24496		-1.83568	1.23734		0.756522	-1.48777		1.11952	-1.39365		4.00475	2.08775		-1.75549	-1.28005
	-1.01993	0.270671		2.10334	0.643826		0.935263	0.468056		-2.2461	0.405642		-1.83931	-0.881393		-2.02121	-1.28156
	-1.44722	-0.0577474		3.27419	2.09035		-1.713	1.61583		-1.22993	6.0166		-0.773385	-0.708443		-3.32193	-1.2816
	-2.16878	1.5343		0.510164	-0.268552		1.24908	-0.630095		-2.53065	4.79219		-0.321457	3.03725		-1.26972	-1.28247
	-3.32193	0.877292		-3.32193	0.23007		-1.20697	1.37137		-3.32193	5.09039		9.44339	9.65548		-3.32193	-0.100097
	0.547057	2.11129		2.21311	0.22163		2.35451	1.6385		6.61346	7.34201		3.46076	0.92127		-3.32193	-0.100097
	1.51188	-2.17608		1.06344	-1.70687		0.922659	-0.318665		3.59346	4.0983		-0.723549	3.02755		-1.4594	-1.28302
	-1.71586	-0.0577474		3.46947	0.840954		-1.23321	0.803323		3.89351	4.73741		1.7971	1.96902		-1.34967	-0.0237253
	-0.767948	3.02734		4.95178	4.79753		-2.65544	1.10434		0.577999	7.05596		-0.551889	2.23773		-3.32193	0.0567049
	-1.80393	0.490812		-0.0666342	-3.32193		0.0824074	1.5929		1.77944	6.83162		-3.32193	3.22723		-1.93522	-1.06685
	1.50408	-0.566527		-1.01588	-2.18206		0.698166	2.05613		-0.0364842	5.9112		-0.498595	-3.32193		-3.32193	0.0741692
	0.11066	1.6185		5.17289	3.40375		-1.53995	1.00621		-0.960695	1.54026		-1.18714	-3.32193		-2.008	-1.28408
	4.98859	3.61685		4.1764	3.52839		-2.57892	1.74931		-0.143851	3.96971		8.3388	8.46788		-2.06854	0.0809143
	-3.32193	-1.117		0.885036	2.0986		0.862694	1.7181		0.184763	4.76326		0.336854	-0.920779		-2.02795	0.0596533
	0.403282	1.39244		1.58765	1.87423		2.38524	3.59148		0.563397	3.51946		7.30525	6.66595		-3.32193	-0.0707673
	-0.764634	8.67788		1.14972	-1.94044		0.237192	-3.32193		-0.782927	-3.32193		5.8707	-0.336723		-3.32193	0.0808385
	-3.32193	3.2626		1.02983	-1.52382		-0.79287	1.01466		2.49681	6.05676		-0.536946	-3.32193		-1.37929	-0.100429
	-3.32193	2.84954		-1.81286	-1.26233		0.117635	-0.471668		2.81718	5.05687		-3.32193	0.947859		-1.51483	1.05003
	-3.32193	0.724734		0.108892	1.71815		-0.453619	1.9235		2.60271	5.7472		-0.422613	-0.650575		-3.32193	-0.225958
	-3.32193	1.01676		1.0601	0.16609		2.46461	2.45487		1.86837	5.81816		-3.32193	1.40418		-1.56227	-1.28809
	-1.19096	6.49991		-1.73875	0.161956		3.05421	2.00525		-2.53065	3.47841		4.66436	6.34477		-3.32193	-1.28809
	-1.35886	0.122024		5.15499	4.24845		-2.6863	0.083287		1.14927	2.98326		9.6261	9.19875		-3.32193	-1.28809
	-3.32193	-1.30216		0.245536	-0.202657		1.63433	0.470344		-3.32193	3.28543		10.2669	8.909		-3.32193	-1.28809
	-2.18369	-1.23196		3.37546	-1.53143		2.40669	-0.0582634		-3.32193	-0.100097		3.23062	4.06173		-3.32193	-1.28809
	-2.16878	1.24846		-3.32193	0.142889		1.33066	0.419335		0.362018	3.49908		-0.644258	1.21394		-3.32193	-1.28809
	0.38932	-1.4306		1.99374	2.49896		1.16285	0.32089		-0.038424	4.23071		-0.818377	-3.32193		-3.32193	-1.28809
	1.21196	1.61203		0.263199	0.283112		-0.439426	-0.408237		-3.32193	1.72131		-0.298416	2.08755		-1.78448	0.0496441
	1.51739	3.32465		0.944259	2.28239		2.33957	1.99341		-2.06854	2.56647		-3.32193	-1.08914		-3.2928	-1.28873
	-2.4643	1.97269		1.73719	-0.393153		-0.276899	-0.0571865		-2.02121	2.69188		-3.32193	0.151805		-2.02818	0.0579013
	0.444173	1.07562		-1.06239	0.0174078		-0.809905	0.0818472		-2.53065	4.11322		-3.32193	-1.28809		-3.32193	-0.310875
	-3.06969	-1.19751		1.78543	0.333618		-2.16878	-1.117		-0.644258	3.08985		-1.70572	4.85128		-3.32193	-0.437267
	-2.65544	5.46213		-2.44085	2.64361		3.23041	3.5025		-3.32193	0.117725		5.45131	5.38076		-3.32193	-0.0384196
	-3.32193	1.12055		3.20566	4.20158		2.71805	0.817078		2.6446	7.96224		0.261749	-1.60934		-3.32193	-1.28998
	3.00005	1.61953		-1.25799	-3.32193		2.12632	-1.73285		2.16909	7.46815		-1.93915	0.321985		-1.72008	-1.29093
	-2.65544	4.58781		0.0568561	1.53918		0.956582	-2.17608		1.31092	6.503		0.0470615	0.409823		-3.32193	-1.29093
	-1.53608	2.06626		0.793567	-0.0390682		2.09931	-1.13627		0.204204	4.63597		-0.854888	-3.32193		-3.32193	-0.0970408
	-3.32193	2.75994		-0.937877	0.433701		1.35636	0.189342		-2.53065	4.18159		-1.76159	0.927371		-3.32193	-1.29209
	-1.67053	-0.14058		-0.00617925	-0.0980614		-0.324028	1.26751		-3.32193	1.08647		-3.32193	-1.2816		-3.32193	-1.29354
	-0.697448	0.0932883		-0.768872	1.5151		0.388813	0.175275		-3.32193	2.04621		-3.32193	-1.2816		-1.51483	-0.0315952
	-3.32193	-0.0520235		0.620499	-3.32193		0.228332	-0.144194		1.98082	7.67294		-0.308214	-3.32193		-1.37756	-1.29534
	-3.32193	-0.00449496		1.37536	-1.64237		3.70423	1.03703		2.69308	8.37759		1.5547	-0.759903		-2.02121	0.841217
	-0.0512277	0.847073		1.74554	-2.18206		1.91316	-3.32193		-3.32193	0.442704		4.88743	5.27806		-1.28937	-1.29665
	-3.13347	2.71543		3.57659	2.01714		3.18798	-0.259746		-2.53065	1.56001		-3.32193	-0.0713086		-2.24092	-1.29665
	-3.32193	-1.27993		-1.18435	-3.32193		-3.32193	-0.740514		5.78493	8.65487		7.57743	6.27591		-3.32193	-0.310164
	0.105908	0.943996		1.20538	-3.32193		1.35738	2.37223		4.55173	7.10476		-0.983828	2.95031		-0.485116	0.94271
	1.0179	0.0619788		2.73839	-3.32193		3.53787	6.6435		4.36457	7.74785		-3.32193	-1.33085		-3.32193	-1.29742
	2.40101	1.56746		4.12769	5.10045		-2.16878	0.592228		-2.53065	4.59403		-0.945791	3.77565		-2.6709	-1.2981
	-0.922245	2.16603		2.06566	3.03035		-1.66452	1.2614		-3.32193	2.8839		-2.53065	0.117379		-1.5163	-1.29889
	-2.36716	0.0111951		2.03742	1.22556		-3.32193	1.48731		5.2536	7.18168		1.91637	-1.25086		-2.43628	-1.30002
	-1.77421	5.95925		2.40474	3.24519		-3.32193	0.0262085		5.11939	6.89684		-3.32193	-0.340424		-3.32193	0.477717
	-3.32193	0.82142		-0.791126	1.7385		2.29725	2.57982		3.10645	5.95137		-0.0177279	1.74023		-1.69283	-1.30036
	-3.32193	1.71121		0.0596974	0.37961		3.46365	2.8832		-0.588757	5.49603		2.58968	-0.942534		-2.03652	1.05192
	2.95798	2.7011		-3.32193	0.330527		-0.0483913	-2.18712		0.530621	8.04588		6.61352	6.84606		-1.70423	-1.30134
	-3.32193	0.743889		1.37725	0.32839		-1.43941	0.161145		6.91048	9.07455		-3.32193	1.53995		-3.32193	-1.30159
	-3.32193	0.845908		-3.32193	-0.23503		-0.982566	0.0164419		5.31598	6.77744		1.50754	-1.02727		-2.03652	-0.150005
	4.65367	2.92327		2.29797	-1.52778		0.540412	-0.197071		6.06577	7.87313		-0.797081	-3.32193		-3.32193	-1.30331
	0.81421	3.1584		-1.27201	0.227676		1.35631	1.53131		2.22352	4.42336		-0.433987	-3.32193		-0.928808	-0.606249
	-0.835678	1.07089		-3.32193	2.92213		0.650943	3.35714		-3.32193	1.32783		1.54624	-3.32193		-3.32193	0.5036
	2.56621	-0.353975		-3.32193	0.48799		1.98526	1.09168		0.708225	-0.394788		1.06145	-2.7716		-0.722596	-0.0371101
	-3.32193	-0.126954		-3.32193	2.60511		3.30943	2.57569		2.47765	-1.99958		6.50183	6.80805		-1.50741	0.029843
	-3.32193	0.786398		-2.00077	5.58988		0.145439	0.0113155		3.07327	-1.71199		0.65646	1.83357		-2.15744	-1.30479
	-0.0678949	-3.32193		-3.32193	-1.16134		-0.48702	0.986099		0.931187	-1.99958		8.51068	8.14825		-1.34746	-1.30581
	-2.65544	2.99761		-2.67382	5.44162		0.0768903	-2.4831		-3.32193	0.838761		-0.979409	0.300524		-0.84133	0.0567027
	2.58772	2.97765		-3.32193	2.5319		-1.96097	2.64507		-2.53065	1.65953		-1.20337	-3.32193		-3.32193	-1.30684
	-0.477055	-1.16712		-3.32193	2.7129		1.0348	2.92578		1.22269	5.1919		-1.39543	-1.19508		-3.32193	-1.30687
	3.68993	2.01511		-3.32193	2.87744		0.662898	1.26878		2.21082	6.64596		-3.32193	-0.666946		-1.65325	-0.00861806
	3.52316	2.89764		-3.32193	0.696384		-1.48174	-0.221494		-3.32193	3.53765		2.37505	2.88574		-3.32193	0.0316938
	-3.32193	-0.973972		-3.32193	-0.416284		2.35235	3.1301		-3.32193	3.42263		7.79543	8.38473		-2.19092	-1.30793
	-0.36606	1.912		-3.32193	2.26793		4.90428	4.29967		-2.53065	-0.0713086		5.54391	5.69868		-0.880577	0.0507684
	-2.32193	-1.34201		-2.65544	1.10351		3.73786	3.03782		0.633235	2.63666		3.39475	0.290643		-2.02121	-0.976936
	-1.52754	1.35898		-3.32193	2.48679		2.54917	1.23817		4.76334	-2.0287		6.35994	6.59392		-2.0348	-0.149583
	-2.65526	-0.283334		-3.32193	-1.2633		4.71824	3.83573		4.23788	-0.108403		8.88352	8.2728		-2.66938	-0.109114
	-0.766106	-3.32193		-3.32193	-1.27892		2.74451	1.39845		-1.42926	4.46421		-2.02121	1.69081		-1.57229	0.892821
	-0.347784	0.693776		-1.85782	0.8911		1.79816	0.247792		-1.61957	4.79294		6.90437	6.26396		-3.32193	-0.430063
	1.84014	1.13667		-3.32193	0.123473		-1.39481	0.476027		0.40595	5.93216		-2.75069	0.164712		-3.32193	-0.0764798
	-1.87345	1.21871		-3.32193	-0.268552		0.372433	-1.64825		0.306768	7.07373		0.0975289	-0.313352		-3.32193	-1.31127
	-3.32193	1.58022		-0.581476	0.526345		-0.244423	-1.72845		0.40595	6.82078		4.33563	-2.03484		-3.32193	-0.0258065
	-1.03055	6.3009		-1.67053	0.0869165		-0.602306	0.638004		1.81245	0.580729		-3.32193	1.0071		-1.59827	-1.31381
	-3.32193	0.363169		-3.32193	-1.19781		1.80823	0.230328		1.49015	-1.49221		-1.17189	0.0860515		-3.32193	-0.0168054
	1.10555	0.852494		2.77858	1.54207		-1.7925	1.63765		1.3662	-0.70636		-2.03652	2.97259		-2.8365	0.0397574
	2.42576	2.06246		-3.32193	2.30307		-1.53201	0.316809		0.0559049	2.42647		3.81221	-0.570506		-3.32193	-1.3153
	0.881009	1.13318		-1.50528	-0.401495		1.14593	0.0555689		4.6943	-3.32193		9.10634	8.79877		-3.32193	-0.0889379
	-2.38635	-0.478627		-1.2882	4.73511		1.60063	-2.08671		5.84033	-3.32193		-3.32193	-1.19508		-3.32193	-1.31597
	3.20946	2.15675		-0.3656	3.84169		-1.85782	2.0237		4.40534	-1.99958		0.801233	1.47986		-1.70423	1.1004
	-3.32193	0.832998		-2.07987	3.49328		-3.32193	0.87462		6.62027	-3.32193		-1.28987	-2.03484		-1.95173	0.0193004
	-2.65544	-0.77689		-2.38635	0.455766		0.628039	-2.50868		-1.70423	4.11266		2.57222	0.0654792		-3.32193	-0.0791411
	-3.32193	2.66358		-0.464778	0.0357249		1.13909	-0.684201		-0.60415	4.63959		-0.79724	-0.790922		-0.357248	-1.31725
	0.063019	-2.55919		-3.32193	-1.32225		2.21698	0.846976		2.04086	7.14305		3.50805	2.92084		-3.32193	-1.31725
	2.89087	-0.181134		-3.32193	-1.16061		0.552768	-0.0388765		-0.152481	4.83171		5.71852	6.634		-0.313325	-1.3176
	-1.59996	-1.26134		0.426866	-3.32193		-0.159258	1.43303		-0.0177279	4.1633		5.04897	2.64685		-3.32193	-1.3176
	3.16346	6.25848		-2.12556	0.0211656		0.563545	-1.78265		-1.51506	4.95079		0.730891	-3.32193		-3.32193	0.00110773
	2.30672	2.19621		-1.85782	-1.27993		0.39875	-0.912039		-0.994285	3.51034		1.11944	0.0808385		-3.32193	-1.31868
	-3.32193	3.79799		-3.32193	-0.640431		3.02211	1.96859		-1.56448	1.32783		7.12195	3.00505		-1.99939	-1.31876
	-3.32193	3.34764		-1.87673	2.45036		-1.32005	-1.98374		-0.60415	2.37557		2.06976	4.91305		-1.42651	-1.31922
	-3.32193	0.451023		-2.39066	0.442235		-1.25309	1.97453		-1.61957	6.80795		10.1228	9.87514		-2.55218	-1.31977
	-3.32193	0.331657		-0.164028	-1.39689		-1.85236	2.73859		-1.61957	7.43583		5.59359	-1.49221		-3.32193	-0.37193
	-1.51721	-0.0632977		-1.8746	0.25073		3.03684	0.0477352		-3.32193	5.77874		-1.28987	-3.32193		-3.32193	-1.32038
	-1.08236	-2.36961		-1.65204	1.1319		-3.32193	-1.34274		0.292041	3.20653		-0.438999	1.21515		-3.03795	-1.02557
	1.33787	-0.0247214		0.343834	-2.35927		3.75118	2.50172		0.756654	5.53179		-2.02121	0.588771		-3.32193	0.27911
	0.411766	-1.61077		1.43112	-0.922272		2.33458	-0.234258		-0.0379912	3.17985		-3.32193	-1.32871		-2.02121	-1.32141
	-3.32193	-1.12351		1.61581	-0.182813		2.17757	1.72002		-0.135596	3.68676		-3.32193	5.38755		-1.97487	0.0221442
	-2.38635	4.14518		-1.28014	0.726091		0.382665	2.59667		-1.61957	4.17784		3.62482	-0.354866		-1.63849	-1.32195
	-0.581067	4.42279		2.47674	0.439381		-3.32193	-0.810661		-0.767823	2.96395		0.625151	-1.49221		-2.03227	0.0218813
	-2.65544	3.99132		2.14025	-0.274556		-2.38635	0.123473		3.19084	5.38903		2.41543	-3.32193		-2.31536	-1.32305
	-3.32193	4.19439		1.1055	-0.547335		-0.240337	2.11799		1.61822	-1.09091		-0.10239	1.09019		-1.94426	-1.3233
	-3.32193	3.695		0.653901	1.09252		0.0196611	2.03764		2.23146	-0.920779		-3.32193	1.30178		-1.90148	-1.3236
	-3.32193	2.27652		-3.32193	1.41694		1.66995	-2.29677		3.18751	1.81199		6.63307	6.77901		-1.72008	1.05534
	-3.32193	1.78093		3.60687	-0.804112		0.519858	0.93947		3.66439	5.30486		-3.32193	-0.871182		-3.32193	-1.32432
	1.18594	-1.89878		0.371713	-0.264772		0.193468	0.759687		1.84834	-3.32193		-1.07639	-1.5782		-2.35206	-1.32552
	0.0817213	-1.47956		0.805186	-2.17608		1.37166	1.07966		10.861	10.427		-1.17571	-1.00087		-3.32193	0.00325473
	-3.32193	1.41883		-0.0573977	0.230312		4.16188	3.33752		7.55997	7.16185		-1.28987	-0.0719391		-3.32193	0.012137
	-2.65544	-1.16287		-0.840156	0.903774		1.18202	0.922941		7.26066	7.1095		-1.51483	0.0793274		-2.23046	-0.226176
	-2.65544	6.59027		1.78287	0.895074		0.443187	1.35116		10.4742	10.0881		2.04464	4.11049		-3.32193	-1.32746
	4.24391	4.5907		2.71814	-1.55034		0.743112	1.05554		9.12054	8.26114		-1.39543	-1.0647		-3.32193	0.00880057
	1.30865	1.53277		3.28794	2.74471		3.515	1.65971		8.60464	7.64632		-1.72008	3.47408		-3.32193	-1.32789
	1.56657	-0.761462		3.23562	2.6262		-1.85714	1.31283		3.82495	2.44731		-1.70423	3.30127		-3.32193	-0.356227
	-1.85782	-1.2351		0.507484	1.09884		-0.103353	0.617771		8.3071	7.61918		-1.48223	-0.821862		-3.32193	-0.399482
	-3.32193	-1.2902		0.807455	-1.83339		-1.03055	1.0805		7.31195	6.57125		3.68447	2.63479		-3.32193	-0.0168377
	4.22215	3.97999		-3.32193	1.02341		-1.87345	-1.28642		8.15214	7.30454		-0.719019	-1.09091		-2.88159	-0.0737569
	0.0385144	-1.54011		2.48476	2.35725		1.35676	-2.17608		6.8833	5.72385		-0.994045	-1.12829		-3.32193	-1.33023
	0.154533	1.13318		2.47636	2.55251		-3.32193	1.43898		9.1842	9.00005		9.26368	8.73228		-3.32193	-1.33252
	-2.08867	0.87462		-0.832862	-3.32193		-0.595928	1.26866		8.47035	8.34647		1.46961	-0.0713086		-1.66396	1.10316
	0.695436	1.26757		2.83681	0.106881		1.39095	1.15435		6.1548	6.25772		-3.32193	0.358449		-2.33399	-0.0230558
	1.20501	2.00648		-0.331917	2.46746		-0.0952302	-3.23666		4.92469	5.41489		-3.32193	-0.482845		-0.736714	-0.84583
	-0.836905	0.185115		-1.27201	-1.12977		-0.893097	2.26536		3.27471	2.96395		-1.01034	-3.32193		-1.63085	-1.33407
	1.29106	-1.57792		-2.65544	0.513852		1.43846	1.7366		0.308578	-0.235876		-3.32193	0.436276		-3.32193	-1.33459
	0.257217	-3.32193		-3.32193	1.61181		1.38446	1.11737		1.25521	-0.712495		7.66615	6.82216		-3.32193	0.537649
	-1.2882	-2.8806		-1.53608	0.0602624		-1.08122	0.122608		-0.279076	0.0808385		4.01813	5.2445		0.0831689	-1.33615
	-2.36322	2.04015		-0.0600135	-0.378365		0.0447883	0.199772		-3.32193	4.91666		-0.823369	-3.32193		-1.35543	0.0578523
	-0.835678	2.34367		1.76202	-0.778276		1.49162	-0.862058		-3.32193	0.907468		-0.914553	2.61664		-3.32193	-1.33668
	-3.32193	0.125919		0.462075	-2.8033		3.54069	3.46847		-3.32193	2.12262		-0.148086	1.97064		-3.32193	-1.33696
	0.224315	-1.51349		-3.32193	0.27102		-1.27157	0.748849		-3.32193	4.29727		-0.0202932	-1.5291		-3.32193	-0.0401093
	0.695436	1.37507		-2.47658	-0.229749		-1.85782	1.81945		-2.53065	10.1267		-2.02121	-1.33499		-3.32193	-1.33753
	-2.65544	3.21922		-0.266633	1.70091		1.24249	0.0749742		-0.638433	5.93856		-1.01516	-3.32193		-1.65191	-0.00632866
	0.652056	-3.32193		-2.16878	0.170032		-3.32193	1.2751		-3.32193	3.72845		-3.32193	1.21493		-3.32193	-1.33772
	-3.32193	2.9497		-0.686038	-0.28753		-2.1916	4.89314		-3.32193	5.09039		-0.818377	0.771983		-2.3823	-0.165748
	-2.2091	-1.3191		1.45768	0.355138		-1.62329	-0.922231		4.23074	4.10784		1.17473	-1.2816		-3.32193	-0.116401
	-1.52	-0.0437157		-2.16878	-0.00449496		-3.32193	2.2461		6.59032	6.29391		-2.53065	-1.25086		-1.53086	-0.0115557
	2.95364	5.33618		-0.120818	0.171931		-2.38635	1.34198		-2.53065	0.0342531		0.140301	2.66848		-3.32193	-1.33929
	-3.32193	2.11669		-1.20864	-1.2151		-0.922245	3.20523		-0.551889	3.30126		8.63904	8.17093		-2.18592	-0.016599
	0.213489	-1.44545		-3.32193	-1.28983		1.32501	1.03397		-3.32193	0.670969		-1.01615	2.19601		-2.50987	1.01464
	1.79584	-0.84658		-1.67053	1.11323		-3.32193	1.38012		-2.2461	6.84196		0.200735	-3.32193		-0.484754	-0.0346447
	-3.32193	0.55493		-0.533274	-0.14058		-3.32193	0.514427		-3.32193	8.09479		-2.02121	-0.704549		-0.0792639	-1.23025
	-0.753038	2.3134		-0.922245	0.776599		-3.32193	0.0624697		9.49711	9.67822		-3.32193	0.506375		-3.32193	-1.34288
	0.940371	-0.0641678		-2.21484	-0.112199		-0.140335	-2.18206		-3.32193	2.1997		9.43608	8.93536		-3.32193	0.649835
	2.72618	3.4121		-0.581476	1.69779		-2.18369	3.35676		-3.32193	3.24248		-3.32193	-1.12177		-2.28969	-0.177842
	-1.96508	0.223741		-0.041785	-0.434502		2.38924	2.56096		8.65864	9.46208		-0.719168	-1.71199		-0.393998	1.01964
	-1.67053	1.39553		0.499969	-1.47826		0.997604	-0.860965		3.46569	4.62418		4.37662	6.47711		-1.27368	-1.35655
	-3.32193	0.0970628		1.8264	1.21899		2.56548	0.342582		3.90423	5.5928		9.56485	7.75048		1.26822	0.54014
	-0.318841	4.03265		-1.19134	4.30237		2.52771	0.242465		-1.75329	7.06724		-0.167629	-3.32193		-0.746783	-0.0549579
	-0.700656	-3.32193		-3.32193	1.55545		-3.32193	0.281905		-2.2461	7.22849		-1.32506	-0.737103		-1.32352	-0.226686
	-3.32193	-0.182843		-0.640198	-0.178694		-0.294947	-0.739067		2.73829	5.81758		3.32363	3.76102		0.0459212	-0.0820812
	-0.734952	1.3742		-2.65544	1.50794		0.895645	0.874279		7.32412	9.44113		-3.32193	-0.841577		-0.835518	-1.36726
	-3.32193	-0.0570336		1.65794	-1.55034		-0.347125	1.23928		4.80304	7.01394		-1.39543	1.79489		0.448693	-0.15172
	-0.62682	-0.661253		-1.17629	-2.59145		2.90584	2.61738		3.82181	5.42125		3.92488	2.33989		2.05697	-1.37919
	-3.32193	-1.28642		2.68108	2.57509		1.85598	1.70342		2.84289	4.60035		-3.32193	2.67519		0.627674	-0.129534
	2.08033	1.97911		1.25087	1.5573		2.1282	0.505946		8.43511	8.77642		-3.32193	1.92136		0.148932	-0.206756
	-1.65526	1.80544		-2.21484	-1.20218		1.58573	0.243212		7.85746	8.31994		-2.03652	-0.871182		-0.586844	-1.22274
	1.27945	2.99773		-3.32193	0.0110065		-1.2882	-2.1477		6.7771	7.38231		-0.782743	-3.32193		0.945017	-0.861216
	1.57601	-2.01104		-3.32193	0.45552		2.43039	2.02183		3.71665	4.53921		-3.32193	-0.906217		0.923435	-0.468104
	0.853584	1.38465		-3.32193	0.342246		1.22536	1.32128		2.79896	2.97769		-1.51483	-1.25086		-0.158296	-1.38719
	0.110464	-1.75618		-3.32193	-1.18578		1.73203	-0.0876954		7.27768	7.51819		-3.32193	1.76184		1.66017	-1.3925
	-1.05712	-3.32193		1.18057	-0.258208		5.35317	5.18564		6.56486	8.58821		0.748148	-0.670619		0.589918	-1.39365
	-3.32193	3.61361		-1.06491	1.11469		4.61572	4.02914		7.95513	8.98723		0.0343614	0.87444		-0.168015	-0.194072
	-3.32193	6.29112		0.00110365	2.82057		3.84643	3.99964		8.44008	11.1344		8.42576	8.61667		0.508752	-0.357183
	-3.32193	0.314873		-0.33776	0.631416		1.0913	3.41456		6.27383	8.67795		0.27624	1.35984		-0.121597	-0.165986
	-3.32193	0.306718		0.168408	-1.27472		0.323508	0.104879		5.29516	10.3899		2.68464	-0.123219		0.348764	-0.362795
	-3.32193	0.785312		-0.63817	0.848727		1.08292	-1.09677		3.48338	8.85372		0.536534	-0.832916		0.00466971	0.720674
	-3.32193	-1.08838		-1.86216	1.56902		-1.85782	1.49822		7.96867	8.26248		2.023	3.62539		-0.0377266	-0.161728
	-3.32193	-0.720049		0.633544	0.715251		1.1667	0.326425		4.62864	5.09817		-3.32193	5.79587		0.0313256	-1.18392
	-3.32193	0.184272		-3.32193	-0.0570336		2.13562	1.96893		6.49041	6.37643		6.9798	6.43603		-1.06148	-0.327658
	-2.18369	0.0647146		-3.32193	-0.0570336		3.22846	3.27049		4.32499	3.89538		8.83094	8.94568		-0.396606	-1.43012
	-3.32193	0.171014		2.93884	2.0586		-0.583956	-0.985584		5.62259	5.21899		-3.32193	-1.19508		0.412481	-1.43025
	-3.32193	-0.197785		3.24937	0.449429		-0.212343	-0.0573142		4.49073	4.251		-1.3011	-3.32193		0.553286	-1.43842
	-3.32193	-1.117		-1.67053	-0.262579		0.623964	2.47439		3.86064	3.76831		-1.02827	3.69175		0.143276	-0.228119
	0.892103	-0.910378		0.182221	2.27453		2.95984	1.48879		-3.32193	6.44628		-3.32193	1.22192		-1.20219	-0.284338
	-2.65544	1.27262		1.95557	0.378467		1.84782	-0.606874		-3.32193	6.08573		-3.32193	3.35072		-1.31305	-1.44917
	-0.577388	-3.32193		-0.478243	1.41288		1.58369	-1.66304		-3.32193	5.53227		7.93978	7.60433		1.32211	-1.46341
	-2.02243	-0.205679		1.30534	1.57198		1.59473	1.53385		-3.32193	5.63345		-3.32193	-0.13656		0.153541	-0.310917
	-0.693612	0.206277		2.72174	-0.617351		7.78585	7.87059		-3.32193	2.91231		6.56114	6.82456		0.704353	-1.01203
	0.705698	1.07089		0.0057531	-3.32193		0.979167	2.34554		-3.32193	6.49023		0.844882	0.0423637		-0.772591	-1.47161
	-0.935528	-0.0570336		3.64397	3.43211		1.52576	0.564791		-3.32193	4.92896		-3.32193	-0.871182		1.49053	-0.299792
	0.459703	-2.39302		2.02908	1.4304		-3.32193	0.637629		-3.32193	4.46391		-0.407158	2.04919		-1.25699	-0.000246401
	2.50453	2.57339		4.25721	5.16864		2.41497	-0.794003		-3.32193	4.82345		3.06144	-0.201585		-1.10543	-0.350589
	0.96023	0.787119		3.49113	3.33033		1.27702	-0.131056		-3.32193	6.78196		7.03797	7.12356		0.297033	-1.47914
	0.646973	-3.32193		2.77573	3.95104		-3.32193	0.953852		-3.32193	7.32114		0.372437	-1.99958		1.154	-1.48066
	2.26577	0.134209		0.0258545	1.10493		-3.32193	-1.2101		-3.32193	5.72272		2.90775	5.36312		2.80661	-1.48066
	-3.32193	-1.27993		1.09551	3.67374		-2.16878	3.16701		-3.32193	5.43775		4.09152	1.76734		1.30453	-0.392264
	-3.32193	1.2715		4.25925	4.68173		-2.49777	2.36335		-3.32193	2.66211		0.0316374	-3.32193		0.534608	-1.48602
	-2.65544	1.4457		-3.32193	-0.176385		-2.95957	-1.34009		-3.32193	6.11853		0.327822	-0.525284		-1.34308	-1.48809
	-1.04053	0.499863		-3.32193	1.14829		-0.939662	-1.296		-3.32193	4.29206		0.981757	4.6729		-1.28987	-1.49221
	-3.32193	2.85019		-0.524716	1.60706		0.0772065	0.427775		-3.32193	3.78228		-3.32193	-0.289474		1.92489	-0.32914
	-3.32193	4.16257		2.74221	2.23572		-1.97592	1.57144		-3.32193	5.71773		-1.70423	0.0809143		-1.28707	-1.50166
	-3.32193	5.3703		-3.32193	-1.28642		1.36529	-1.75187		-2.02121	5.92771		-3.32193	-1.2816		0.216672	-0.398179
	-2.38635	0.947735		-1.10252	-1.12977		0.434928	1.16109		-2.02121	7.33725		-1.04528	-3.32193		-0.282766	0.536102
	-3.32193	1.61438		-1.622	-0.108275		0.487712	0.520011		-3.32193	5.54261		-1.28987	-3.32193		1.3661	-1.50646
	-2.16878	3.89298		-0.930003	-1.26394		-0.648023	1.65253		-3.32193	4.8193		6.75137	7.7221		-0.0647025	-1.50968
	4.49008	3.71597		-0.471333	1.37289		0.0130322	0.820265		-3.32193	6.19728		1.04115	-0.893699		0.606783	-1.5113
	-1.02734	-1.09412		-1.04833	0.864521		-2.65544	-1.117		-3.32193	6.3638		1.30111	4.87796		0.27624	0.561649
	-3.32193	-0.00449496		-0.21965	0.233707		-3.32193	-1.117		-3.32193	7.19079		-0.628506	-3.32193		-1.14519	-1.51495
	-3.32193	-0.2006		-1.9215	-1.00886		0.00632904	-1.19373		-3.32193	3.47846		-3.32193	-0.670619		-0.676659	0.539362
	-3.32193	1.77384		-3.32193	4.19776		-3.32193	-1.13891		-3.32193	4.7978		0.276557	-2.03484		-1.00249	-1.51866
	-3.32193	0.662949		3.54989	0.361022		0.0422058	2.11924		-3.32193	3.61999		-3.32193	2.53205		0.986163	-0.565196
	-3.32193	0.268274		-1.89593	0.567271		1.72588	-0.198168		-3.32193	5.84764		-3.32193	1.41336		0.410434	-1.53066
	-3.32193	1.01101		2.45758	0.500136		2.36465	2.38177		-3.32193	4.77633		-0.198631	-3.32193		-0.384804	-1.53202
	-3.32193	1.63394		-3.01338	0.13387		4.40238	4.47042		-3.32193	0.438469		0.29386	-3.32193		0.78062	-1.54057
	-3.32193	0.605926		-1.85782	0.264523		2.04586	4.40725		-3.32193	4.32224		-0.541124	2.75645		0.349074	0.490211
	-3.32193	0.932933		-2.38635	2.57991		-3.32193	0.289711		-3.32193	2.86207		-3.32193	-1.20158		-1.21662	-1.55321
	-3.32193	0.895206		1.17506	2.38478		-0.602441	-0.108176		-3.32193	3.73053		1.40531	5.52351		-1.29891	-0.52765
	-3.32193	2.6813		4.80438	5.65042		2.00039	1.81978		-3.32193	4.6852		-3.32193	-1.01909		-1.27319	-1.55654
	-3.32193	5.49127		1.86034	-1.66642		-0.0886828	1.90012		-3.32193	3.64574		-0.735803	1.64518		2.53911	-1.55654
	-0.437273	0.792803		-1.17428	-3.32193		-2.11373	0.960676		-3.32193	5.74284		-2.02121	0.00548794		1.49076	-1.56158
	-3.32193	1.70654		-0.569321	0.984463		-2.11607	1.6381		-3.32193	6.15989		0.93209	2.259		0.152261	-0.598507
	-3.32193	0.539222		-2.65544	0.00710449		-2.16878	1.72811		-3.32193	3.62007		8.10653	8.24802		3.18974	-0.647156
	-3.32193	1.62062		-2.34871	-1.16061		0.626223	0.641804		-3.32193	6.64553		5.32771	3.22165		-0.899383	-1.56924
	1.42971	1.47364		-2.38635	0.659849		0.87414	-0.323107		-3.32193	6.13318		0.321035	-3.32193		0.31428	-0.625981
	-1.44911	-0.142017		-3.32193	-1.32007		3.1825	1.59026		-3.32193	3.71803		-3.32193	-1.17498		-1.21614	-0.546183
	0.638172	4.93864		-3.32193	0.257318		2.24402	0.779452		-3.32193	5.0497		7.10202	6.90946		0.869883	-1.58052
	-3.32193	-1.29669		-3.32193	1.52886		1.12445	-0.271224		-3.32193	6.14714		-3.32193	0.457385		0.124735	-1.58169
	-1.90015	1.48032		1.07214	-0.224519		1.24312	1.4367		-3.32193	2.28672		-1.53086	1.43355		-0.273771	-0.503008
	-2.05856	3.64937		3.13173	1.73657		1.99029	2.53198		-3.32193	2.83574		-3.32193	-0.106452		1.29892	-1.5975
	-3.32193	2.94328		-1.0734	-0.192136		3.00999	2.96439		-3.32193	5.94336		3.26132	5.52181		1.48607	-0.605936
	-3.32193	1.55852		-3.32193	0.357323		1.14296	-0.494161		-3.32193	5.66459		4.82466	4.77265		1.33484	-1.59937
	-1.20972	2.93872		0.972031	1.13318		1.04338	-0.513046		-3.32193	7.06639		1.30811	-1.39365		-1.30374	-1.60947
	-1.2148	0.341437		-3.32193	0.842292		-2.52929	-0.252737		-3.32193	4.90785		-3.32193	0.364072		2.2471	-1.61031
	0.938831	2.00109		-0.960531	1.44551		-0.590053	0.238061		-3.32193	3.74424		-3.32193	-1.09091		-1.11346	-1.61308
	0.956094	1.41549		-2.18369	2.73242		-1.00279	0.551424		-3.32193	2.05702		7.86373	7.75421		-1.3249	-1.6168
	1.85798	-0.121397		-1.0766	1.18542		-3.32193	1.7464		-2.53065	3.22109		-1.19061	-3.32193		-1.29836	-1.61806
	4.89524	3.90835		-0.849617	0.0895982		-1.95944	1.73574		-3.32193	0.838761		-3.32193	-0.210263		-1.27747	-0.561723
	-3.32193	0.164812		-2.16944	0.380027		1.27596	-0.671641		-3.32193	4.39646		6.06277	6.10928		0.955823	0.169236
	-3.32193	-0.047864		0.62563	1.82473		1.11707	-0.868733		-3.32193	4.02948		5.89017	5.83044		2.17828	-0.585476
	0.218255	0.0356817		2.57202	2.42169		-2.38635	0.45603		-3.32193	2.80434		6.6978	7.02266		-0.427828	-1.63391
	-0.143204	0.574359		0.292499	-0.0484898		2.90051	4.21564		-3.32193	6.25444		-1.01034	-3.32193		-0.400211	-1.25694
	4.77735	3.34668		3.01941	2.15904		0.929622	2.32219		-3.32193	7.33962		-0.898234	-3.32193		0.321183	-0.680202
	2.66582	2.34185		1.37098	-1.00594		0.0826725	-0.0489745		-3.32193	4.90272		-0.542963	4.73401		-0.909396	-1.64128
	-3.32193	2.82061		4.15225	2.52022		1.02807	2.52282		-3.32193	4.72217		-0.638433	1.03594		0.983238	-0.641337
	2.03512	-1.2974		3.16252	2.41302		1.05233	0.708422		-3.32193	5.11312		3.70946	5.31137		0.747324	-1.64369
	0.181019	-1.5966		1.3478	-2.1138		2.10697	0.713368		-3.32193	5.01718		-3.32193	0.313796		-1.20337	-0.607896
	-1.11908	-2.17608		2.39371	3.72366		3.90471	3.29731		-3.32193	3.66203		9.95224	10.0456		0.0824813	-0.617709
	0.795354	5.04515		2.53936	2.62598		-1.14823	0.237893		-3.32193	4.02865		-2.53065	1.08676		0.215115	-1.65033
	-2.38635	0.877292		-1.03409	0.363987		0.983802	-3.32193		-3.32193	5.48115		-1.59853	-1.32253		3.2322	-1.26253
	-3.32193	1.4019		-1.22384	-1.44545		-0.589301	0.985974		-3.32193	6.12449		-1.15376	1.91935		-0.772721	-1.65772
	-3.32193	0.554232		4.30789	3.5852		-3.32193	1.81876		-3.32193	4.19528		4.92162	6.53462		1.27149	-1.65955
	-3.32193	1.16681		2.09919	-3.32193		-1.22014	-2.1324		-3.32193	2.71284		-0.175807	-3.32193		-1.18634	-1.67009
	-2.16878	1.92451		-0.079857	0.297244		0.771319	2.8405		-3.32193	5.63927		-0.0947083	-1.39365		0.0477776	-1.13596
	3.19459	2.79189		-1.53608	0.394433		0.664703	-0.224117		-3.32193	7.14573		10.7498	10.2915		1.35523	-1.67842
	-3.32193	-0.213549		-1.85782	-0.262579		2.22647	-1.30663		-3.32193	7.392		-0.337307	0.120763		1.95989	-1.67851
	-1.03055	2.91069		-3.32193	-0.212734		1.0451	-1.11569		-3.32193	6.57191		-0.691827	-3.32193		0.638273	-1.67851
	1.47776	0.649553		-3.32193	-1.16712		-0.926718	-0.408909		-2.53065	7.05399		-3.32193	0.90539		1.13804	-1.68188
	-0.769502	0.676645		-1.00404	0.32089		1.78081	1.9282		-3.32193	5.84091		-0.856391	1.33063		0.740612	-1.68188
	2.00043	1.67427		-3.32193	1.37249		-1.24055	-0.340168		-3.32193	4.02867		7.34919	6.77364		0.850296	-0.74898
	-2.05908	0.575454		-3.32193	0.129893		1.80893	0.0789271		-3.32193	2.77843		-3.32193	1.97064		-1.19054	-0.26042
	-0.712767	0.381362		-3.32193	0.234812		2.85712	2.69447		-3.32193	2.80434		8.25391	7.51702		0.0521273	-0.712495
	-3.32193	-1.117		-3.32193	0.123768		-0.193783	-0.0492113		-3.32193	5.08577		-3.32193	2.18178		0.433077	-1.70134
	-1.69739	2.06929		-3.32193	-0.00449496		-3.32193	2.48014		-3.32193	4.01376		-3.32193	-0.0713086		0.787892	-1.70807
	-3.32193	-0.0423554		1.86101	1.0805		1.39433	-3.32193		-3.32193	5.44178		1.47221	0.405642		-0.0989693	-1.71199
	-1.51721	0.742087		-0.352147	-1.32225		-0.457029	0.678323		-3.32193	3.29644		-1.53086	2.86482		0.416794	-0.741615
	-0.679268	-0.829971		-1.08449	0.526102		2.08823	0.0871854		-3.32193	4.08204		0.726112	-1.39049		0.315305	-0.74208
	-3.32193	0.812393		1.14619	0.122178		0.643257	0.267694		-3.32193	5.98081		-1.01034	-3.32193		-1.30673	-1.71914
	1.20209	0.749786		-3.32193	2.09331		0.737361	1.82169		-3.32193	7.11336		6.78861	7.14791		2.12863	-1.10455
	1.56702	4.12777		-1.91693	0.699983		-1.4953	0.542141		-3.32193	6.66224		-2.53065	-1.20158		-0.515113	-1.7204
	3.15434	8.42366		-3.32193	0.363169		3.70616	3.87262		-3.32193	7.35347		5.57344	5.63502		-1.22636	-0.753566
	-3.32193	1.47352		-3.32193	1.10909		1.66448	3.06385		-2.53065	5.40645		-0.628506	-3.32193		-0.507798	-1.72131
	-3.32193	-0.213048		-3.32193	-1.12977		0.873351	-2.47436		-3.32193	6.55617		7.11382	6.06599		0.0714295	-1.72131
	-3.32193	2.79336		-3.32193	3.44501		0.0993017	0.769733		-3.32193	7.13372		6.98357	3.13046		0.287036	-1.72181
	-0.0586197	1.65411		0.233754	-3.32193		-1.09119	0.941122		-3.32193	5.39812		1.71698	2.20479		-1.33689	-1.73309
	-0.384373	-0.651243		1.12167	-0.725601		1.80867	3.7059		-3.32193	5.47834		-0.605047	3.23413		-1.26526	-1.73686
	-1.85782	0.0585509		0.154999	-3.32193		-1.79748	1.34848		-3.32193	3.30984		-0.696057	-1.7563		0.770964	-1.74298
	-2.65544	2.0411		-0.532296	0.235201		0.7524	-0.695889		-3.32193	4.19911		4.42202	2.93586		1.03182	-1.14249
	1.1625	-2.32895		1.02523	0.376847		3.37635	0.267941		-3.32193	1.91055		-1.27368	0.966339		-0.717403	-1.75426
	-3.32193	1.25768		-3.32193	-0.0570336		0.248367	-3.32193		-3.32193	0.321847		-1.13007	-3.32193		-0.667542	-1.75798
	0.637622	0.094017		-0.958386	0.838292		-1.24812	-0.922059		-3.32193	7.66449		-0.417724	-3.32193		-1.03619	-1.758
	0.81202	0.934525		1.47205	-3.32193		-0.07623	0.15935		-3.32193	7.45016		-3.32193	2.68612		-0.116952	-1.77474
	-1.982	-0.0400362		1.23505	1.08034		2.74218	-0.235433		-2.2461	6.33483		-1.6818	0.200573		-1.01113	-1.77478
	2.19796	0.00731921		3.79478	0.917984		2.7843	1.63934		-3.32193	5.53085		-3.32193	1.35984		0.148362	-1.7761
	1.20262	0.117846		0.379253	-0.585391		-1.54109	2.08899		-3.32193	1.9201		-3.32193	-1.28809		-0.878546	-1.78609
	0.419435	-1.78512		1.19243	-1.0828		2.18325	3.40797		-2.02121	3.55839		0.109267	-2.03484		-1.12503	-1.7992
	-2.0999	0.105242		0.114417	0.638543		-2.16878	0.126775		-3.32193	4.56265		-0.588998	3.60606		0.155752	-1.80044
	-1.04809	-0.810661		-3.32193	-1.02361		3.9327	4.76977		-0.638433	5.4818		-0.356441	-0.88871		0.343744	-0.958525
	-3.32193	0.980584		-0.142892	-2.17608		4.6596	5.86199		-3.32193	4.15895		-3.32193	-1.11972		0.0436529	-1.80953
	-1.87345	0.127945		-0.0469033	-1.86547		4.07616	4.7294		-3.32193	3.27854		1.40509	-0.490953		-1.34107	-1.81879
	0.798369	-2.22776		0.766078	1.22047		4.22644	2.96359		-3.32193	3.06973		1.58927	0.0916425		0.0811132	-0.986005
	-3.32193	-1.10933		-0.455432	0.828173		3.75476	2.75009		-3.32193	4.76199		2.27077	3.84857		-1.29413	-1.82755
	0.13511	-1.86547		0.286819	2.46831		-3.32193	-1.24919		-3.32193	4.36134		7.65356	7.41663		0.929931	-1.17596
	-0.337423	-1.16712		-0.594048	3.0122		-0.437273	0.339109		-3.32193	6.4186		2.85221	1.01054		-1.34109	-1.84246
	-3.32193	2.85669		1.33177	3.06641		-1.44863	1.84155		-3.32193	4.62319		-0.0297697	-0.317736		-1.30132	-1.84873
	-2.18369	-1.12977		1.66325	1.94015		-0.526923	2.29974		-3.32193	6.77605		0.247435	-3.32193		0.834127	-1.8579
	-2.38635	0.962803		0.0486977	0.142589		-0.694684	-1.54392		-3.32193	6.07685		2.52662	3.38019		0.0469082	-1.8579
	-3.32193	-1.23177		1.38295	-0.490485		0.0657478	-1.39878		-3.32193	0.869486		7.15054	7.90213		-0.0427323	-1.86255
	-3.32193	0.393433		-3.32193	-0.660523		-0.541209	0.333811		-3.32193	5.49711		-0.679216	-1.3012		1.66506	-1.25903
	-3.32193	0.0381145		-1.2225	-3.32193		1.17826	-0.222556		-3.32193	4.70621		-0.0530021	-3.32193		-1.22143	-1.86731
	-2.16878	1.84349		2.27234	2.77612		-1.6912	-1.15197		7.0435	7.0405		-1.37929	1.33672		-0.0155906	-1.87535
	0.255385	-0.710632		1.07175	-0.409619		-1.23527	1.77108		6.99113	6.87251		7.27287	6.53262		0.202881	-1.10995
	-2.16085	0.260446		-1.85782	0.258103		1.3421	-3.32193		7.20364	7.48628		1.68299	-3.32193		0.716346	-1.88637
	0.721902	1.80859		-1.29554	-1.22135		1.92066	0.661427		7.38846	7.39764		-1.53086	-1.25086		-0.720107	-1.89016
	0.00753573	-2.32011		-0.523524	1.55448		0.711815	1.526		5.66241	4.81199		8.71507	8.82767		0.426582	-1.89184
	-0.40267	-3.32193		0.938623	0.482808		2.515	0.511672		5.87202	6.14578		-1.01034	-3.32193		-0.104301	-1.91367
	-3.32193	-1.34074		0.407777	1.50957		0.312008	2.77405		7.86047	8.45691		-0.0947083	0.111373		0.872399	-1.91367
	0.0773044	-0.195039		-2.16878	-1.27993		4.17996	2.12333		6.74448	7.4655		5.49468	6.77073		-1.12015	-1.14647
	2.04227	5.98122		0.120914	1.506		3.40409	2.79362		3.76677	4.56632		-0.972616	-3.32193		2.90101	-0.920804
	-0.997612	2.06683		1.92973	-1.18578		2.80339	2.88174		4.79518	5.70978		-0.214344	1.32938		-0.761642	-1.91933
	-1.57613	0.340402		1.11105	-0.725601		1.8271	1.33449		7.13864	7.54131		1.7671	-1.49221		-1.12236	-1.92124
	-3.32193	-1.16458		-2.87176	0.889608		-1.86544	0.362956		5.77395	6.21762		2.54639	-0.581032		-1.26776	-1.93828
	-1.83423	1.021		-1.61354	1.05859		-3.32193	-1.22308		4.73636	5.3848		4.079	-1.01462		-0.299152	-0.723519
	0.913454	0.414592		-2.38635	0.0480323		-2.65544	0.0541791		6.60077	7.01862		6.94652	6.92521		-1.27227	-1.95497
	-3.32193	-1.21777		-3.32193	3.79623		1.91797	0.381909		6.39382	6.90774		-3.32193	-0.8291		-1.21179	-1.96087
	-2.21484	2.43974		-2.65544	-0.417551		-3.32193	1.77027		4.95955	5.53625		2.40247	-0.990802		-0.0713325	-1.97343
	-0.488108	5.89526		-1.11069	-1.56672		6.77133	7.10531		4.98247	5.94089		-3.32193	-1.25086		0.41565	-1.97556
	-3.32193	0.485378		-0.663398	4.14064		-0.0325793	0.677044		6.54432	6.83871		0.329004	3.22343		0.967699	-1.35804
	-1.53608	1.28342		-3.32193	-0.268552		-1.31054	0.667843		5.86108	6.25814		-1.17294	-3.32193		-0.0626075	-1.9881
	-3.32193	-1.29647		-3.32193	1.67388		0.386388	1.46062		7.5175	7.76086		-3.32193	-0.378905		-0.227035	-1.32703
	-3.32193	4.85381		-1.85782	-0.810661		-3.32193	-0.036498		3.39245	2.5652		-2.02121	0.0920131		0.783932	-1.99429
	-1.85782	1.78619		0.36637	2.06284		1.62252	2.27666		3.06086	3.43012		-1.75329	0.327011		0.761721	-1.99838
	-3.32193	-0.0969854		1.87496	3.4409		-0.0435585	1.73764		2.27434	0.0808385		-1.14206	-3.32193		1.56974	-1.99958
	-3.32193	2.05394		-0.69795	-2.76066		-3.32193	0.728901		7.15696	6.6787		-0.614762	-3.32193		0.429281	-2.00635
	-3.32193	-0.0903905		2.30292	3.01318		1.14431	1.19816		9.19558	8.68062		-1.74792	-0.815853		0.555097	-2.00904
	-3.32193	-0.0614843		-1.11619	1.0597		2.71242	2.63916		7.4945	7.13882		8.15684	7.96701		-0.915634	-2.01091
	-3.32193	0.903293		1.10117	1.3433		-2.39841	0.281822		6.48686	6.33712		10.0345	9.5173		-0.184197	-2.01321
	-1.67053	-0.0435732		1.36879	2.17882		-2.50212	0.331676		5.24692	4.54078		-3.32193	1.72929		-1.26596	-2.01334
	2.02023	-0.786124		0.829216	1.68019		-1.00919	1.53594		4.81695	4.55123		1.28807	-1.99958		0.153389	-2.01768
	-2.14118	1.81928		5.41852	5.55851		1.7562	-0.267047		7.4565	7.31349		-0.606956	-0.795362		-0.237969	-2.01784
	-1.20864	-3.32193		-1.5023	0.321378		0.117752	-1.58044		4.77739	6.0399		1.65624	2.13783		0.315189	-2.02252
	2.94215	2.30208		-0.270896	-3.32193		1.98243	1.59941		4.53742	5.3576		1.28039	-1.71199		0.225011	-2.0287
	1.42171	2.26049		0.62547	-0.667781		0.781555	0.207064		3.86251	4.58075		-1.72008	-1.28809		-0.562332	-2.0287
	0.989802	0.681506		-3.32193	-1.16712		0.803549	1.12576		4.34432	5.73861		1.66864	0.901002		-1.28987	-2.0287
	0.818293	-1.9586		1.26897	-1.00783		-0.186508	-0.563518		6.51928	6.63592		4.16025	0.291657		-0.217713	-1.4858
	-3.32193	0.488291		-0.513651	1.91159		0.950751	-2.01352		6.18415	6.39886		5.91476	6.71513		0.352729	-2.03484
	-1.53608	0.264523		0.290257	-1.68467		0.963731	-0.31215		4.64095	4.65592		-1.19041	1.60825		-1.20766	-2.03484
	-0.0748155	1.17603		-1.99654	1.07089		0.0133778	-1.14698		5.39951	5.6168		8.27664	8.09139		-1.26157	-2.03484
	-3.32193	2.28208		1.84808	-0.506554		-1.64918	0.901342		1.39075	-0.0782907		-1.32244	-3.32193		-1.28987	-2.03484
	-2.1603	2.58684		0.688708	1.1879		0.529979	0.750276		1.34041	-3.32193		-1.4989	-0.863012		-1.33713	-2.03484
	-0.310102	9.88605		-1.15383	-2.46578		1.74548	-1.44163		6.41402	7.08003		2.59444	6.0767		1.40077	-1.60513
	-1.74864	3.73638		0.222842	-3.32193		2.1691	2.0989		4.96021	6.34324		-3.32193	-0.737155		-1.13211	-2.03932
	-3.32193	3.4427		-2.16878	-0.473068		-3.32193	-0.0246201		6.27268	7.25527		-1.53086	1.08647		0.846408	-2.04688
	-3.32193	0.22836		0.10447	-0.510446		0.65143	1.5539		5.65914	6.88377		-0.673537	-1.14851		0.277888	-2.0484
	-3.32193	-0.579752		0.0655333	0.135291		0.237296	0.858492		7.45685	7.61505		1.91165	4.17009		-1.28417	-2.05388
	-3.32193	4.95004		0.86279	1.87479		1.25373	-3.32193		6.49864	6.26359		-1.73261	-1.04212		-1.17026	-2.05532
	-2.65544	4.16347		0.147201	-1.04347		-0.198596	1.68276		7.34293	7.45053		0.607354	-0.741615		0.201474	-2.05532
	-2.62403	-0.963382		1.12028	1.47991		0.621777	-0.330958		7.00755	6.91568		-2.03652	-1.02727		0.61911	-2.05658
	-3.32193	0.713257		1.10083	-1.87865		2.02277	2.59083		7.46634	7.29554		1.69583	6.33077		-1.14068	-2.06819
	-3.32193	1.03112		-0.541752	-0.332044		2.63886	2.67254		8.71213	8.28235		8.80134	8.17088		-1.24896	-2.07671
	-3.32193	1.33941		2.48159	0.713343		1.72568	2.52727		6.73607	6.09508		-0.276144	-3.32193		-1.15258	-2.08515
	-3.32193	-0.268552		2.70742	1.84194		-3.32193	1.12622		4.84907	4.23173		7.32967	7.38154		1.74262	-1.51496
	-3.32193	2.43706		1.94754	0.118429		1.15297	-0.989203		5.86372	5.42936		-3.32193	-0.941395		0.133476	-2.10425
	-3.32193	1.96258		0.216741	0.344935		0.131193	1.92856		5.78068	5.8955		-2.13415	2.06717		-0.00612733	-2.10425
	-3.32193	3.48297		-3.32193	0.926106		0.745461	0.707404		8.29567	8.73615		9.46298	8.77491		-1.14877	-2.11992
	-3.32193	0.221115		0.480373	2.09117		0.67364	2.92274		7.2858	7.46966		3.014	-0.309861		1.36635	-2.12999
	-3.32193	2.2457		-1.29985	-3.32193		3.10363	1.21179		8.68806	8.71253		0.517385	-3.32193		-1.22801	-1.80683
	-3.32193	2.6308		1.28363	-2.14333		2.84752	3.33622		7.32674	7.92085		-1.34347	0.925425		0.833151	-1.61097
	-3.32193	3.18067		-1.25766	-0.319612		-2.1866	1.8424		7.93093	8.42774		5.09076	-1.29612		-0.000322777	-2.14794
	-3.32193	-0.0772379		-1.19872	0.773911		-2.05638	0.693871		8.46151	8.68881		-3.32193	-0.319381		-1.33637	-1.58931
	-1.87345	0.963468		0.511647	1.0363		-0.451509	-0.495077		8.23467	8.53839		8.90568	8.68036		0.460002	-2.17297
	1.31127	1.50946		-1.01044	-0.0165598		-2.147	1.19968		7.81368	8.29795		-3.32193	0.110951		-1.14905	-2.17627
	0.188575	-2.18206		1.14527	-3.32193		3.53	3.30107		9.74396	9.95207		9.38883	9.4706		0.59039	-2.18229
	-2.65544	2.9897		-3.11117	1.2265		3.32376	0.694699		8.98064	9.09808		-1.14819	-3.32193		-0.399203	-2.19172
	-1.19134	3.37134		1.76777	2.81138		3.10811	3.38543		8.73737	8.46627		-2.02121	0.838761		1.79385	-2.19938
	-3.32193	1.99556		-0.719589	0.269588		0.0811108	2.6649		6.44779	6.37924		5.50919	0.82879		-1.28425	-2.21414
	-2.18369	1.27893		-2.38635	1.18656		-0.0879913	-0.00449496		6.37286	5.98326		-3.32193	-1.30476		-0.35294	-2.22744
	-1.19134	4.56279		1.88433	1.6808		-0.280534	1.98797		6.87847	6.76652		6.60125	6.59734		0.338443	-1.62881
	-3.32193	1.30679		-3.32193	-1.28642		1.88217	1.21793		7.10453	6.98057		-3.32193	-0.779589		1.28549	-1.7306
	-3.32193	0.284231		0.708376	1.6884		2.74529	2.76011		8.88857	8.60405		-3.32193	-0.875241		2.02953	-2.25164
	-0.327834	1.76715		-2.21778	1.07089		-1.81326	1.20858		8.92894	8.60697		9.24823	8.28044		0.582474	-2.26239
	-0.566619	-3.32193		-3.32193	0.0389285		1.8485	0.197033		6.78621	6.42083		6.02384	6.6097		1.64322	-2.27253
	1.95711	0.00766593		1.42905	-0.570725		1.39037	2.05354		7.73568	7.38776		0.411676	-0.629086		1.90882	-2.27923
	-0.861441	-3.32193		0.0587514	0.604034		-0.123428	0.802614		7.13146	6.6847		-3.32193	0.436276		-1.297	-2.28846
	1.01542	1.40893		0.132244	1.2838		2.40943	1.13689		3.09915	-2.03484		3.20983	4.52332		-1.19834	-2.31199
	1.77674	2.52666		1.21216	1.87007		-1.30194	1.24186		7.21851	7.49288		0.554078	1.40447		-0.882823	-1.86349
	-1.74666	1.95072		2.28406	-0.0106409		-1.25262	0.345074		6.73204	5.62564		3.01056	6.74863		-1.28146	-2.32244
	-3.32193	0.144087		1.9518	-0.442204		-2.65544	0.0110065		6.98473	7.37957		-0.783134	3.69677		-0.0176142	-2.34247
	0.103198	2.71432		-1.3372	-3.32193		-1.20864	-0.885786		8.19306	9.01293		-3.32193	-1.28809		-1.05636	-2.34247
	-0.520156	0.276661		1.48535	1.92184		-1.85577	0.641044		5.4931	5.65498		0.296734	-3.32193		1.34663	-2.34948
	-1.11134	0.861476		3.01671	-1.63889		-2.18369	0.602973		5.40823	5.12907		-3.32193	-1.28809		0.746697	-2.3496
	-0.259533	0.0328179		-3.32193	2.11213		-1.07915	1.30434		8.29115	7.96199		10.6367	9.59588		0.946082	-2.4048
	1.16221	0.354065		2.35966	-0.404045		-1.84362	-0.0565111		7.37914	7.11944		-1.68979	-0.215194		0.842845	-2.42023
	-1.40745	-0.316943		1.03358	-1.76183		-1.3449	-2.76204		8.305	8.27337		-0.695898	5.50385		-0.073745	-2.43536
	3.03388	3.16357		-1.0606	-1.73763		-0.678288	0.079957		7.47909	7.37163		-3.32193	3.08285		0.174451	-2.44052
	3.99631	3.87162		-0.520675	1.0805		2.44322	3.18377		-0.151445	3.53656		-1.70158	1.26995		0.675265	-2.45081
	2.01437	3.62892		1.85188	2.27032		3.27668	1.74184		0.434594	3.60602		-3.32193	2.06309		0.506425	-2.45826
	-2.38635	0.948207		0.2627	0.744184		2.20274	2.60247		-0.12754	0.897227		-3.32193	-1.1438		0.477689	-2.48384
	-1.85782	-1.31559		2.01356	1.93688		1.15618	3.19889		-0.337307	3.7817		6.85011	5.98055		0.116883	-2.48412
	-1.85423	0.75498		-1.2041	0.757229		2.08475	3.40239		7.0851	6.61326		7.75057	2.08586		-1.23302	-2.49531
	-2.65544	-1.32225		0.582238	-1.86092		2.1495	2.02429		-0.551889	2.71774		-3.32193	0.519031		-0.146616	-2.51376
	0.134189	3.07324		-3.32193	-1.07161		2.08777	0.56614		-1.93915	3.19869		-3.32193	-0.968742		0.717932	-2.51991
	-3.32193	0.199744		-1.98882	1.08597		3.81887	4.08854		8.18613	8.11919		-0.0570105	-1.46842		0.143371	-2.53147
	-3.32193	3.39351		-0.33483	1.19097		3.44535	3.98309		8.35821	8.29032		3.20862	-3.32193		-1.26157	-2.59337
	0.288445	0.686228		-1.62486	-0.0577474		0.665067	0.140151		-0.438999	2.44656		7.5388	8.55225		0.971183	-2.60064
	-3.32193	-1.20922		-1.24921	1.21224		-2.65544	-1.28642		6.56339	6.27307		6.75529	7.44013		-0.0323175	-2.60693
	-1.93594	-1.31442		-0.835678	1.08255		-0.100619	1.04309		6.86666	6.41493		-0.424655	-0.163083		-1.26927	-2.63874
	-2.21484	1.27686		-0.0618151	-3.32193		-3.32193	-0.0108623		6.8224	6.22421		-0.495152	3.51705		0.321855	-2.66313
	-3.32193	1.7312		-1.0766	1.13584		0.519572	-0.821859		5.444	5.62237		-0.732016	-3.32193		1.67803	-2.67155
	1.38145	0.157851		1.19278	0.736288		-3.32193	0.929287		6.31052	5.64903		-0.994045	-1.71834		-1.21654	-2.67642
	0.215989	4.98916		1.86324	-0.0591036		1.96048	-1.13836		9.31457	9.49497		1.1748	1.53035		0.32125	-2.73498
	2.1885	3.92568		2.6755	2.67431		0.93307	1.39278		8.042	8.30009		8.68598	8.84016		-1.29836	-2.75475
	-0.139418	0.163185		4.90469	4.31018		0.0706417	-0.0736359		7.88672	8.28649		3.99822	2.64474		-0.585647	-2.76485
	-0.390745	1.71169		0.6832	-1.14907		-0.11461	-2.56985		7.99356	8.17465		-0.68999	-0.519751		-1.21452	-2.77598
	-0.127125	0.404812		3.89796	0.398082		2.80021	1.73719		4.23576	2.0569		2.48414	-0.650158		0.334849	-2.81098
	-0.0863805	1.83635		1.35351	2.95488		4.93161	4.17637		3.79376	2.56617		-0.77962	-3.32193		0.132365	-2.84727
	-3.32193	1.61171		1.9073	2.44435		4.33356	3.76581		8.63016	8.16979		-1.28987	-1.44981		-1.33983	-2.89814
	-3.32193	0.182761		-0.108607	2.09313		0.932734	0.19489		7.80194	7.17878		-3.32193	-1.19099		0.714424	-2.9515
	-1.23321	-1.24919		-0.638936	1.13192		4.63955	3.95069		9.77845	9.36822		5.77772	5.92443		0.603845	-2.97037
	0.525593	2.53357		2.58403	1.86178		3.12915	1.05965		3.69774	2.56427		-1.10064	-3.32193		-1.31009	-2.98289
	2.10368	3.51271		0.39736	-3.32193		-1.44387	0.483907		8.26787	7.75685		-3.32193	3.24663		-0.147226	-3.03897
	1.28757	0.0327174		3.65238	2.70332		4.39819	5.21755		9.10321	9.09294		4.98492	5.773		0.239583	-3.07952
	-3.32193	0.123473		0.378063	2.42879		3.21497	-0.958669		9.44432	9.53195		8.16108	7.73474		0.22923	-3.14758
	-0.753038	4.08749		3.13185	1.04006		-0.80103	0.970449		8.83391	8.68938		-1.26453	-1.39365		0.849413	-3.18239
	-3.32193	1.64653		-1.05325	2.97455		1.68478	-1.66942		6.01595	5.67336		-0.72059	-0.797353		-1.19362	-3.25654
	1.34625	-2.29986		-0.987634	-0.854392		0.867871	0.18783		8.18221	7.20242		9.42681	9.46053		5.06537	-3.32193
	0.122436	-3.32193		1.94389	1.28996		-0.97062	-0.373789		8.44581	7.60199		6.70563	6.65001		-0.428998	-3.32193
	1.65787	0.143244		-0.28781	0.501496		0.39322	0.428388		9.52089	8.59665		-3.32193	1.21493		1.7863	-3.32193
	0.455696	2.11594		3.1866	2.54023		0.546857	0.626978		7.02676	7.66926		6.3912	8.21968		-0.470025	-3.32193
	-3.32193	1.37507		1.72608	-0.510446		-1.62191	1.08212		6.90825	7.6719		-1.12649	-3.32193		3.60311	-3.32193
	-3.32193	6.881		-1.85782	1.67148		-0.0600464	-0.794125		6.12064	6.64663		-3.32193	0.438469		1.62038	-3.32193
	-3.32193	0.54914		0.969775	-0.292871		0.841331	-0.297802		4.8965	5.72074		7.23477	5.88125		1.60529	-3.32193
	1.36439	2.24582		0.0168866	-1.07629		0.447732	0.926365		6.12644	6.89395		-1.70423	1.44594		2.03429	-3.32193
	0.912222	3.07223		-3.32193	-1.22308		1.83915	-0.883206		8.16859	8.5895		-2.06854	2.25176		0.835487	-3.32193
	-1.37385	3.02842		-3.32193	-0.0577474		1.82323	3.04247		6.71068	7.05919		-0.334165	0.998576		2.98259	-3.32193
	-1.32329	-0.0477736		0.0610941	0.318286		0.193262	-1.50997		7.25608	8.61326		-1.06649	2.00523		3.00318	-3.32193
	-2.21484	-1.16712		0.185452	0.947917		1.13903	1.3846		6.81554	8.0385		-0.762493	-3.32193		1.3376	-3.32193
	-0.0777741	1.62191		-2.38635	0.129893		0.193518	0.616143		7.67834	8.86605		-3.32193	2.49262		-0.680169	-3.32193
	1.25364	-2.17608		1.82022	-3.32193		1.54901	-0.207938		7.24794	8.72878		7.37773	6.9807		2.54536	-3.32193
	-0.991374	-3.32193		-3.32193	0.134404		1.17522	-0.264772		7.52697	9.07605		-0.811316	-3.32193		1.2715	-3.32193
	-1.29202	0.10285		-3.32193	2.57564		-1.88176	0.475148		8.13383	8.69587		0.628979	-3.32193		2.86413	-3.32193
	0.273731	0.804759		-3.32193	2.77219		3.48255	4.47721		7.7432	8.31163		-0.691689	2.47467		0.69647	-3.32193
	2.33566	1.92672		-0.624566	0.803323		-0.56525	1.50946		7.24403	7.45906		2.05479	-0.465403		1.15332	-3.32193
	-3.32193	-0.0570336		-3.32193	2.2905		0.0173542	1.88493		6.81522	6.7372		-2.53065	1.21493		1.16071	-3.32193
	-1.85782	0.554232		-3.32193	2.62761		-0.724397	1.59183		6.48514	6.38684		7.64517	7.41692		1.12167	-3.32193
	-3.32193	-1.18578		-1.16891	-3.32193		0.204391	3.2493		6.88016	7.07817		3.6834	-3.32193		-0.764415	-3.32193
	-3.32193	3.00342		-3.32193	0.123473		2.50773	4.9077		10.8532	10.8363		0.348638	-0.914604		1.02	-3.32193
	-3.32193	-0.491417		0.257137	1.26976		-2.38635	0.907685		6.42781	8.89897		-1.2953	-0.002824		2.27312	-3.32193
	-2.21484	4.16527		0.726384	-3.32193		-3.32193	-1.28642		8.70408	8.85017		-3.32193	-0.0633279		0.603222	-3.32193
	-3.32193	-0.169978		0.101341	-1.09918		2.95594	2.83379		10.2647	10.5706		-3.32193	-0.578184		0.834427	-3.32193
	-0.200898	1.99984		1.76684	-1.77977		0.708693	-1.64817		9.06411	9.42907		-3.32193	0.0641488		0.751356	-3.32193
	-0.202971	1.20127		-0.672319	-1.28642		1.20822	0.127557		9.71944	10.1586		-2.53065	-1.25086		1.58651	-3.32193
	3.50347	4.40518		-1.95404	-1.26008		-1.26407	1.24024		3.58024	2.91157		6.49112	7.01783		-0.87179	-3.32193
	0.906009	3.1699		-1.67053	0.145516		1.92225	-3.32193		10.6809	11.7951		-1.06649	0.51828		0.372531	-3.32193
	-1.26588	2.5399		-3.32193	0.975534		-0.0143698	-3.32193		6.00611	6.59955		4.395	2.68116		0.856724	-3.32193
	-2.16878	3.51332		-0.825138	-3.32193		1.06301	-1.62227		9.31858	9.5674		1.4514	-3.32193		0.834339	-3.32193
	-2.65544	-1.03014		-0.197369	-0.0391455		2.56071	2.95086		11.0009	11.3252		-3.32193	-0.871182		1.46108	-3.32193
	-2.21484	3.7909		-2.08867	0.198175		1.59995	1.87024		-0.638433	0.0809143		-0.644258	-1.20158		0.471547	-3.32193
	-0.563438	3.12301		2.33669	2.60865		1.14255	0.221228		-1.12091	2.44656		4.68823	5.81219		0.823232	-3.32193
	-1.21225	0.15112		2.01216	-0.0890302		4.65258	4.07677		3.45259	4.39189		-3.32193	1.21705		0.828312	-3.32193
	-0.0980131	0.32042		-3.32193	0.109272		1.42462	2.12749		5.53644	5.81133		-0.605127	-3.32193		-0.925258	-3.32193
	-1.87345	1.15292		-3.32193	0.0933412		-2.65544	1.3724		5.57675	5.31865		5.61769	6.69157		0.421104	-3.32193
	-3.32193	3.68607		-3.32193	-0.00449496		-1.87345	0.45603		6.69612	6.75861		1.95296	-3.32193		0.427079	-3.32193
	-3.32193	2.22736		-1.15362	1.68756		0.536624	2.10013		8.27815	8.19725		7.64706	6.16066		-0.958406	-3.32193
	-3.32193	0.867342		-2.22948	0.975155		-2.21484	1.21648		9.49581	10.072		5.95828	6.47019		-0.959354	-3.32193
	-1.29434	-3.32193		0.188861	-0.602624		5.70714	5.47543		8.42089	8.97087		-2.4541	6.4791		0.640445	-3.32193
	0.998095	1.8124		0.226115	-3.32193		0.635478	0.136884		-0.071064	1.40418		-3.32193	-0.722675		1.70025	-3.32193
	-3.32193	3.72474		1.21725	0.745673		3.28543	0.750059		6.51697	6.82555		-0.430618	1.36431		0.129661	-3.32193
	-3.32193	2.98738		-1.68642	1.46295		3.51569	2.14315		6.85439	7.54415		6.72564	6.73471		0.642323	-3.32193
	-3.32193	0.476363		-2.65544	1.61756		1.52849	1.02147		9.14806	9.25172		-2.03652	0.300615		1.97594	-3.32193
	-3.32193	2.25606		-2.92362	2.48527		-3.32193	-0.0484392		8.54361	8.69343		5.5832	6.25096		-1.00536	-3.32193
	-3.32193	1.91465		-1.87345	0.811393		-0.621206	-1.64029		7.48632	7.66085		1.56566	-0.504283		1.94125	-3.32193
	-0.85515	2.41729		0.190968	-0.305072		-1.1863	-2.3499		11.6301	11.3612		-3.32193	-0.100097		0.626283	-3.32193
	-3.32193	0.121951		2.27812	-1.06509		1.65676	0.905888		9.69352	9.86935		-0.214045	-2.03484		-1.0159	-3.32193
	-2.16878	-1.30863		0.643738	-0.61345		0.147177	0.0452873		5.41823	6.24769		-2.06854	2.04611		-1.01832	-3.32193
	-0.0717217	-3.32193		-1.33219	-1.0523		0.86392	1.12647		4.22935	5.87343		0.883276	-0.307142		1.90493	-3.32193
	-1.85782	1.09849		-1.28471	-1.98374		1.50804	-1.55429		2.9342	3.06964		1.69172	3.9178		0.362995	-3.32193
	-0.990097	-0.113559		-0.0304621	-1.69031		1.95129	1.30212		10.0534	10.0627		6.5688	6.8545		1.63563	-3.32193
	0.634241	1.2288		0.903819	0.165941		1.2984	-1.51622		11.1476	11.4286		2.59141	-1.08563		0.284973	-3.32193
	-2.61071	1.17856		1.15438	-1.43361		0.593197	-1.99044		0.320816	-0.389646		0.306929	-1.99958		0.169896	-3.32193
	-3.32193	6.35116		-1.30713	-3.32193		1.41355	-1.70687		2.61535	2.5214		-3.32193	-1.19508		-1.05943	-3.32193
	-0.937877	0.0480323		0.706705	-2.492		-3.27756	1.08761		0.904327	2.87767		-3.32193	1.91021		1.79653	-3.32193
	-2.16878	5.10739		0.40789	-2.29351		0.751518	-0.651741		2.93666	3.29644		0.372437	2.05739		0.29562	-3.32193
	-3.32193	1.90173		2.59836	0.618115		2.89462	1.3303		10.4782	10.2973		-3.32193	1.47435		-1.06649	-3.32193
	1.77513	-1.41898		-0.0258715	-0.472482		2.06397	1.15694		6.31585	6.61904		1.10966	-1.28809		0.41356	-3.32193
	-3.32193	0.144087		1.09027	-1.83576		2.16416	2.35708		9.55246	9.94731		0.000245663	2.80358		0.49074	-3.32193
	-2.86722	-1.26988		1.56531	-0.509292		0.311415	0.913478		9.04031	8.50068		-3.32193	-0.5145		0.278094	-3.32193
	2.30682	4.52812		-1.52801	0.0122017		-2.82061	-0.375495		8.91404	8.89438		-3.32193	-0.445184		-1.07486	-3.32193
	-3.32193	-0.0108623		3.85234	0.28695		0.976707	-0.80879		10.0928	10.2748		-3.32193	-1.06841		0.104027	-3.32193
	0.688525	1.37853		3.07981	-1.63745		-0.602281	1.83839		7.60052	7.48917		-0.810308	1.0715		-1.08366	-3.32193
	1.01679	-0.198503		3.88177	1.42264		-0.11965	2.54066		6.20097	6.14574		7.94411	6.81307		-1.08425	-3.32193
	-3.32193	0.179313		2.46015	0.342278		-0.388263	1.75338		10.3202	10.6893		-1.35647	2.22873		-1.08831	-3.32193
	-3.32193	0.258103		4.01509	2.12641		1.09648	2.57779		9.60081	9.86733		-0.467882	-1.0647		0.465298	-3.32193
	3.68964	4.39442		1.11663	0.847383		1.15102	1.03652		9.686	10.3235		0.739913	-3.32193		-1.09897	-3.32193
	-1.11214	0.645375		3.26467	2.00598		0.871358	-1.43761		6.19371	6.20105		-0.612973	2.31501		0.415736	-3.32193
	-2.16878	0.701641		0.099433	1.26976		-3.32193	1.5517		7.45383	7.73926		0.142396	-3.32193		1.67957	-3.32193
	-3.32193	-1.29089		0.175902	0.138012		1.29297	0.176813		6.19222	6.97277		-1.02379	-3.32193		0.333572	-3.32193
	-3.32193	-0.692301		-2.65544	0.0646594		-0.921496	1.4305		4.37188	5.11312		-1.53315	0.386482		-1.11382	-3.32193
	-3.32193	-0.991961		-0.720228	0.776025		-2.76643	0.883088		4.19163	5.19688		7.09005	6.93218		-1.11542	-3.32193
	0.374785	0.0932883		-1.60927	0.0950497		-1.03055	1.84589		6.03674	6.66648		-1.16294	-3.32193		1.09767	-3.32193
	-1.90618	0.84597		1.03665	1.62469		2.61994	-0.401616		6.88362	7.31051		9.91653	10.1853		0.0662508	-3.32193
	-2.16878	2.10186		0.530382	0.198175		2.24581	1.53805		6.37419	7.02831		-3.32193	2.91173		-1.12169	-3.32193
	-3.32193	1.03652		-2.16878	2.48004		4.48549	2.30969		7.92181	8.23861		4.29411	-3.10027		-1.12442	-3.32193
	-3.32193	0.227676		-2.18369	-0.859366		3.05956	-1.20026		7.77471	6.75078		8.03262	7.70506		0.334356	-3.32193
	-2.65544	0.526777		-1.20864	-3.32193		1.01106	1.08682		7.60223	6.95699		1.39129	-1.49221		-1.12494	-3.32193
	-3.32193	4.36548		-3.32193	-0.0570899		-1.91771	0.154891		-3.32193	8.619		-0.908796	-3.32193		0.0342435	-3.32193
	-3.32193	0.52356		-3.32193	1.6822		-2.16878	-0.596628		-3.32193	7.80742		1.60109	0.0760139		1.5557	-3.32193
	-3.32193	2.60992		-2.16878	1.01728		-1.03055	0.962385		-3.32193	7.31706		-1.60859	4.18717		-1.1272	-3.32193
	-3.32193	0.190921		-1.23321	0.123473		-2.05865	1.02475		8.15534	8.13467		-2.53065	-1.28809		-1.12805	-3.32193
	1.78028	2.02609		-3.32193	0.0362676		-0.392598	1.13374		6.98302	7.40214		1.86369	0.901002		-1.12824	-3.32193
	-0.0589839	0.867884		-1.85782	1.18132		4.13612	4.28622		6.6325	6.96004		-0.615476	-0.50645		-1.13109	-3.32193
	-0.222559	-3.32193		-3.32193	-0.417273		-1.3318	-2.1477		5.93855	6.85825		-0.621864	-0.568175		0.317764	-3.32193
	-2.07716	-0.923197		-1.67053	-0.091412		3.9541	3.89884		6.20116	6.88287		6.92237	6.52578		0.0857915	-3.32193
	5.18702	5.99674		0.213204	0.687439		2.1836	1.95332		10.0802	9.93217		7.91265	7.78149		0.930323	-3.32193
	0.667915	0.976124		-0.153601	-0.944733		2.25712	-0.880809		8.65868	8.59608		2.00905	2.72215		0.330808	-3.32193
	-2.34031	1.0481		4.2784	3.52838		1.96091	0.676289		8.24345	8.9529		-0.635626	3.99962		0.363873	-3.32193
	-2.08867	0.0480323		2.84733	2.78547		2.03663	-0.0720642		4.99616	5.94809		-3.32193	-0.795362		-1.14764	-3.32193
	2.42979	1.2908		-1.68642	0.627081		-1.29339	1.60117		4.6005	5.43219		1.38568	4.53734		0.347446	-3.32193
	2.07429	1.3274		0.335499	-1.68822		1.69325	0.617996		6.15728	7.28534		2.62402	3.33803		1.35876	-3.32193
	-2.16878	2.00637		0.948641	0.770843		5.14543	4.72752		3.51462	5.00894		-0.0693131	-1.03943		0.779813	-3.32193
	-1.85782	0.252328		-0.194993	-0.692417		1.50378	0.489003		1.41071	1.73206		7.29163	7.63302		-1.15109	-3.32193
	0.46879	2.23342		1.27837	-1.24532		1.12415	-2.23258		6.51988	7.37326		9.89439	9.4129		0.329651	-3.32193
	-1.29906	-1.26979		-1.53608	1.93425		0.20239	-1.52384		10.7557	9.9585		-0.621564	-1.14366		0.327399	-3.32193
	1.21629	2.71539		-1.03644	-1.32225		0.355043	-3.32193		1.33922	1.83503		0.261593	-0.481029		-1.15506	-3.32193
	0.662765	2.78067		1.04671	0.46983		1.86021	-2.58596		9.88887	9.488		6.96923	6.80208		0.342009	-3.32193
	0.652808	0.619218		1.45438	-3.32193		1.0276	-3.32193		9.04295	8.39728		3.9048	3.60583		-1.15864	-3.32193
	-3.32193	0.772226		1.4298	-1.87174		2.00093	-1.16969		7.65243	7.2912		-1.05021	0.87205		-1.1592	-3.32193
	-0.0216519	0.889222		3.02679	1.26499		2.45915	-3.32193		7.45385	7.19255		0.531021	3.70711		-1.16697	-3.32193
	-2.54795	2.57996		-3.32193	1.37468		1.29797	-2.71172		8.03801	7.5014		9.87146	9.85674		-1.16843	-3.32193
	-1.85782	1.59196		0.424763	2.17209		-0.529275	-2.1477		8.06755	7.68633		0.833965	0.900676		0.306133	-3.32193
	2.59196	1.81759		3.70368	3.65854		-0.22035	-2.06371		0.90747	-0.395997		-2.66613	1.75653		-1.171	-3.32193
	1.54499	-3.32193		0.865229	0.318464		2.91324	-1.96757		7.20582	6.80798		2.52419	1.28296		0.305922	-3.32193
	0.427294	-1.93646		0.223215	-2.17608		1.57777	-0.285598		8.14982	7.65958		4.03485	-3.32193		-0.0560077	-3.32193
	1.63392	3.89369		0.922027	1.7083		3.1	0.314099		7.43028	6.70164		-0.199771	-3.32193		-1.18444	-3.32193
	1.69688	0.335191		-0.186596	-1.46019		1.16629	-2.24466		7.5994	7.1173		7.11635	6.25278		0.220518	-3.32193
	2.61066	1.80713		-0.164539	-0.0142501		1.29573	-1.42135		5.47932	6.00756		7.57998	6.82965		0.586037	-3.32193
	3.26583	2.72164		1.52785	0.078478		1.00602	-1.58938		3.89143	4.37978		0.547208	-1.68188		0.252949	-3.32193
	2.05403	1.34261		-0.114113	-1.86547		4.2219	2.39983		4.99702	5.63123		3.80137	-3.32193		-1.19633	-3.32193
	0.545856	2.02212		-0.907706	-0.417588		-1.34224	-2.07419		-2.2461	5.44824		-3.32193	-1.09807		-1.19911	-3.32193
	2.30919	4.22597		5.75202	5.19306		-0.020535	-3.32193		-3.32193	5.23753		-0.0345044	-1.03812		-1.20235	-3.32193
	-1.16891	-3.32193		0.835921	0.0242123		-2.40721	-0.890129		5.18587	8.77841		-3.32193	0.651666		-1.20337	-3.32193
	1.07207	-1.44545		1.31665	-1.64812		1.88357	-1.07872		5.13868	4.55915		4.34108	5.18751		-1.20337	-3.32193
	0.470353	-3.32193		-0.331963	1.69376		3.54721	3.53761		6.46112	5.73921		2.57693	0.477579		-0.849157	-3.32193
	-0.0568556	0.585357		2.50971	2.7502		-1.32858	0.372754		2.6086	1.21515		7.38826	7.07389		-1.20479	-3.32193
	-2.31914	0.336473		-0.10392	-0.68788		-0.0913029	-2.27515		0.796526	-1.71834		-0.561381	-3.32193		-1.2052	-3.32193
	-3.32193	3.79992		1.44903	0.0264271		0.948248	-1.88147					-1.13007	-1.09091		0.247082	-3.32193
	-3.32193	-0.725971		-1.26918	1.19971		0.239688	-0.276439					1.64811	-0.307112		1.15868	-3.32193
	-3.32193	1.90672		3.10271	3.4607		-1.85782	-0.815312					-3.32193	-1.28809		-1.20692	-3.32193
	-3.32193	0.207805		0.203559	-0.367645		0.192171	-2.32299					-2.2461	0.246398		0.236634	-3.32193
	-2.65544	0.0480323		5.04036	5.06706		1.7912	0.547288					-1.8373	1.92173		-1.20812	-3.32193
	1.6354	-1.39836		-3.32193	1.45456		-2.34839	1.20144					0.00348354	-3.32193		-1.21014	-3.32193
	0.239829	-1.03621		-3.32193	2.57131		-1.51721	0.317094					0.517231	3.19892		-0.0872192	-3.32193
	2.36582	-1.95939		2.21592	2.07203		-3.32193	0.605835					-2.02121	0.614864		-1.21412	-3.32193
	1.11543	-0.206931		-2.01011	0.921333		-0.537722	2.65839					1.35219	1.2197		-1.21898	-3.32193
	2.16358	2.72186		1.06196	-0.665604		-1.68346	-1.05992					-1.63184	-1.00855		-0.397016	-3.32193
	-3.32193	-0.875737		2.91603	3.35881		-3.32193	0.401232					-3.32193	2.63622		-1.21979	-3.32193
	1.87243	-0.991068		-3.32193	-0.0898843		-0.682001	1.39544					4.52927	1.95809		-1.22143	-3.32193
	-1.98882	0.205358		-3.10509	-1.14297		-2.16878	1.25806					5.22273	4.73619		-1.22265	-3.32193
	-2.18369	0.258103		2.19773	-0.490526		3.23478	3.29971					7.36987	6.60018		-1.22389	-3.32193
	-0.43467	-2.23744		2.9922	0.899747		3.08553	2.02548					-0.101371	5.96292		-1.2243	-3.32193
	-3.32193	0.349791		2.68695	2.30758		0.623697	0.71004					2.45482	1.92883		-0.411302	-3.32193
	-3.32193	0.878444		-3.32193	2.03493		2.87384	1.32064					8.82577	8.66029		0.157164	-3.32193
	-1.98882	5.52804		1.26128	2.99027		-1.12478	1.56582					2.37142	5.21871		-1.22884	-3.32193
	0.423574	3.56003		-0.579556	1.38181		0.921249	0.342032					-1.24723	-3.32193		-0.314561	-3.32193
	-3.32193	-0.112537		-0.937877	1.57946		1.04573	0.788453					-3.32193	0.14533		-1.23009	-3.32193
	1.01542	-3.32193		2.34804	0.535185		0.234156	0.50624					5.92039	1.35764		-0.299837	-3.32193
	-1.81264	1.09699		0.692737	-1.72646		-1.80921	2.23326					6.7937	6.24381		-1.2317	-3.32193
	-0.611153	1.90852		0.0343402	-1.55034		0.47357	0.430354					1.71638	-1.12829		-1.23271	-3.32193
	-0.336435	-2.18206		0.948545	0.10504		0.747596	3.21274					2.07649	2.38931		-1.23299	-3.32193
	-0.835678	2.66411		-0.426892	-0.20661		-3.32193	-1.28642					-3.32193	-0.0648425		-1.2356	-3.32193
	-1.16543	0.201616		-1.44722	0.894443		-0.409348	2.19774					7.61103	7.71547		0.186582	-3.32193
	-1.31893	-2.34729		2.74494	1.96231		5.55959	5.28971					-3.32193	2.28093		-1.23977	-3.32193
	0.903783	0.0255342		0.18017	0.305563		0.977728	-1.53143					-1.72008	1.87333		1.24353	-3.32193
	1.01575	-2.1477		-3.32193	-1.22308		-1.45779	1.2892					-0.516441	2.59639		-1.2413	-3.32193
	-0.409348	1.13498		0.841162	0.695948		-0.858895	1.11512					-3.32193	-0.265751		0.108243	-3.32193
	-0.890935	0.952147		1.27867	0.859922		0.382915	2.07193					-1.53086	1.39259		-1.24351	-3.32193
	-1.03782	-1.28179		0.338711	-1.78413		-3.32193	1.72975					5.99061	3.4495		-1.2436	-3.32193
	-1.77885	-0.641882		2.7924	2.422		-1.71331	0.21228					-3.32193	0.105784		-0.0897825	-3.32193
	-1.73092	0.207264		0.180981	0.866479		-2.16878	-0.0108623					-3.32193	-0.32062		-1.24403	-3.32193
	1.26524	2.88955		0.492039	1.7755		-1.53714	2.66959					3.19344	6.81408		-1.2444	-3.32193
	2.97665	3.73187		-3.32193	-0.264935		-1.69854	1.63811					5.30326	5.88686		-0.482404	-3.32193
	-0.185268	0.821812		3.07926	4.04568		-1.78496	1.22705					0.65847	3.30293		1.12396	-3.32193
	-1.64406	5.75962		-2.16878	2.76113		-2.65544	3.44161					1.74134	-1.19088		0.0170129	-3.32193
	-3.32193	0.199744		-3.32193	1.16162		1.25577	2.0168					-0.430622	-3.32193		-1.24841	-3.32193
	3.99769	3.20088		-0.431284	2.68693		0.46704	-0.2734					0.414328	-3.32193		-1.24931	-3.32193
	1.36439	2.66123		1.77061	-2.1477		1.85875	-0.781593					-0.898234	5.47073		-1.24964	-3.32193
	-1.89568	2.69245		-3.32193	-0.788522		-0.0164899	0.95879					7.96333	7.68852		-1.24975	-3.32193
	1.36627	7.1065		2.7268	2.40693		0.522331	0.30872					1.96641	2.25929		-1.25058	-3.32193
	0.0686511	-2.21347		1.19351	-0.0864116		1.83169	-1.37277					9.12604	8.68292		0.162846	-3.32193
	-1.06481	-1.58967		-3.32193	0.0416168		3.1694	-0.418019					-1.87479	1.58337		-0.396352	-3.32193
	-3.32193	2.45096		-0.514016	0.787891		3.02372	1.86494					0.264897	-1.85981		-0.321956	-3.32193
	-2.38635	-0.0577474		-2.18369	0.947917		-1.81514	1.49373					5.04141	5.4301		-0.165625	-3.32193
	-2.7231	0.468056		1.70773	2.09121		1.04443	2.1272					4.42564	4.37933		-1.25707	-3.32193
	3.62881	3.71656		-3.32193	0.634015		-0.17029	1.91507					6.74886	4.82018		-1.25745	-3.32193
	-1.21998	0.617663		0.876969	3.6575		0.765936	1.20307					4.87851	5.8983		-1.25795	-3.32193
	-3.32193	-1.30672		0.0789683	0.147183		0.203943	-0.590419					-1.51506	0.460308		-1.25973	-3.32193
	-2.67382	0.201		0.635396	1.19337		2.43897	4.56946					-0.321457	-1.33798		-1.25997	-3.32193
	2.32532	4.63536		-3.32193	0.0592722		0.940761	-0.0130042					2.30562	-0.712495		1.28039	-3.32193
	1.12849	1.65725		-1.87345	1.6871		1.1176	2.60673					-1.22993	0.57819		-0.530527	-3.32193
	-1.75814	0.0264668		-1.79908	0.000530717		-1.2617	1.8047					-2.20212	0.674476		-1.26387	-3.32193
	-1.5521	0.801889		-2.65544	-0.182376		0.258884	-0.972985					2.52196	-1.0647		0.12151	-3.32193
	0.736811	1.33522		-2.65544	-0.863844		-1.52979	-1.28642					-1.58091	1.66191		-1.26686	-3.32193
	-3.32193	0.673216		-1.01993	0.45552		-1.15688	1.39124					-3.32193	-1.16426		0.1203	-3.32193
	-3.01338	-1.26914		-2.46602	1.54342		0.676244	0.102616					-0.142039	-1.68188		-0.380528	-3.32193
	-1.33938	0.0932883		3.93529	2.5487		0.495346	-3.32193					6.41723	7.90128		-1.27046	-3.32193
	-1.98882	2.7887		4.80564	3.15189		3.83145	4.6633					6.42974	5.32525		-1.27274	-3.32193
	-2.65544	-1.28642		0.636058	-1.9872		0.0969019	-0.0426917					10.0217	9.93484		-0.518361	-3.32193
	0.200172	-0.299126		-0.627878	4.22509		-0.515957	2.75818					10.6104	9.77133		-1.27368	-3.32193
	0.846755	1.24619		1.83035	-1.55034		-2.02544	2.28291					1.88205	1.9006		-1.27368	-3.32193
	-3.32193	1.13318		-3.32193	2.70816		-0.79535	0.00422154					-3.32193	1.06275		-1.27368	-3.32193
	-1.04324	-2.1477		-2.65544	0.87462		-2.47658	0.95741					-2.02121	3.40032		-1.27368	-3.32193
	2.24099	-3.32193		0.228802	-3.32193		0.921307	-2.69066					-2.53065	-0.0713086		-1.27456	-3.32193
	-2.16878	3.44628		-3.32193	0.901158		-1.32204	0.932537					-3.32193	-1.19151		0.0315097	-3.32193
	-2.64651	0.363169		-3.32193	-0.0577474		1.42463	2.08089					-1.37929	0.436138		-1.27652	-3.32193
	-3.32193	1.03623		-2.66744	1.30211		0.431425	2.52243					-1.39543	-1.25086		-0.796483	-3.32193
	-1.72118	1.46444		-2.16878	3.21555		-1.26133	-0.075815					3.53308	4.55931		1.03815	-3.32193
	0.881061	-3.32193		-2.05973	0.214198		-0.0405914	1.82261					0.676791	-0.394788		-1.27777	-3.32193
	-2.65544	2.89661		1.36848	-2.61562		0.773556	1.77187					0.931426	0.422452		-1.28099	-3.32193
	4.16002	5.63416		0.840698	-2.05452		0.485749	1.79307					-2.53065	0.442528		-0.109284	-3.32193
	-0.0863805	2.458		-1.85782	1.09699		0.762979	0.717049					-1.74048	-1.12177		-0.125906	-3.32193
	5.20561	4.79382		-2.65544	-1.22308		1.0307	1.66641					-3.32193	0.111373		0.0868309	-3.32193
	0.233293	-0.058553		0.239829	-1.34389		-3.32193	0.527191					-1.2338	-3.32193		-1.28378	-3.32193
	0.246195	0.716948		-3.32193	2.61995		1.11204	1.51193					-0.85665	2.13985		0.086052	-3.32193
	1.19861	1.84083		-3.32193	0.236475		1.93922	-0.575641					1.27932	-0.875241		1.02397	-3.32193
	0.618145	-1.68441		-3.32193	1.06251		1.91957	2.67942					-0.994045	-0.864638		-0.0947083	-3.32193
	-2.88432	1.78766		-3.32193	-1.27566		0.228405	-3.32193					-3.32193	-1.19696		-0.657593	-3.32193
	-2.38635	0.357323		-3.32193	-0.112199		0.0286159	0.645974					-1.17668	2.73		-1.28858	-3.32193
	-3.32193	0.961177		-3.32193	1.98158		1.46101	-1.30596					-3.32193	-0.644393		-1.28951	-3.32193
	-3.32193	2.43706		-1.85782	2.44039		2.73712	1.43352					-2.2461	1.40326		-1.28987	-3.32193
	-0.0980131	0.643671		-3.32193	0.0930552		2.19346	1.20994					-3.32193	2.23536		-1.28987	-3.32193
	-1.84786	1.61004		6.27958	5.52468		-0.339414	-2.67219					0.972688	-3.32193		-1.28987	-3.32193
	-3.32193	3.35677		-1.82355	0.938227		0.0508094	1.80079					-3.32193	0.481651		-0.0286974	-3.32193
	-3.32193	1.15775		1.01454	-0.253274		-1.71331	1.57954					-2.53065	-0.0694624		-0.144644	-3.32193
	-2.16878	7.36025		0.854145	2.46605		-1.5521	-0.991961					0.0889748	-1.99958		-1.29271	-3.32193
	-1.03055	0.224558		0.966757	2.68782		0.832559	0.0575657					-2.53065	0.582665		0.00894655	-3.32193
	2.19225	5.92671		1.10459	1.78374		-3.32193	0.20301					-3.32193	-0.875241		-1.29556	-3.32193
	-0.0769404	1.82194		3.36458	1.94282		1.28908	0.907981					-2.06854	-0.832916		-0.142039	-3.32193
	1.90782	-0.991961		-0.848798	0.0198106		-0.565197	0.167607					-3.32193	-1.02727		-0.00365541	-3.32193
	-2.29982	-1.21631		-3.03926	1.61692		-1.43843	2.86242					-2.53065	-1.16426		0.73208	-3.32193
	-0.161613	2.5423		2.661	1.98915		-0.7577	1.59901					0.222267	-1.0647		0.00925387	-3.32193
	3.30283	5.10143		-2.38635	0.394433		-1.83197	2.83368					-0.960066	1.73276		-1.30354	-3.32193
	-2.65544	1.18834		-1.22487	-1.40842		0.215989	0.0110065					-1.78442	-1.31923		-1.30471	-3.32193
	-1.68719	2.55066		0.367617	-3.32193		0.20418	0.478175					8.42199	8.11804		-1.30862	-3.32193
	0.00636028	2.2267		-1.71024	0.129893		-2.65544	0.954574					-1.20337	-0.945944		-0.299474	-3.32193
	-0.27923	2.81717		-0.876708	-0.048831		-1.76614	2.60105					-1.20337	-1.52267		0.0139933	-3.32193
	-0.51452	0.315665		-3.32193	-0.268552		0.662284	-0.499178					-1.01034	-0.954434		-1.31606	-3.32193
	-1.80766	-1.32834		-3.32193	-1.22308		1.83386	-0.347094					-0.492099	-1.20467		0.982551	-3.32193
	-0.03767	-3.32193		-3.32193	0.753753		0.10377	2.09951					8.63954	8.05702		-0.00278389	-3.32193
	2.18548	3.80113		-3.32193	-0.309547		6.48665	5.53194					9.02491	9.06425		-1.31813	-3.32193
	1.90097	3.85183		-2.21484	1.68539		7.61861	6.22583					-3.32193	2.15668		-1.31813	-3.32193
	-0.353311	0.24418		-3.32193	1.37468		4.7854	4.0341					2.27114	-1.35655		-1.31903	-3.32193
	0.932201	3.72022		-3.32193	0.123768		-3.32193	-0.0262511					-1.03897	2.41169		0.00233451	-3.32193
	2.52625	5.10074		1.32566	0.758944		-1.5023	1.27001					8.13946	7.97062		-1.31968	-3.32193
	-1.87345	-0.0417474		1.48529	-0.426894		-3.32193	0.0110065					-3.32193	1.54048		-1.31968	-3.32193
	1.856	1.04436		0.962026	-2.28362		-3.32193	-0.0122605					-1.16418	-1.52267		0.882616	-3.32193
	-2.38635	0.449046		3.91397	1.47699		2.61398	2.91489					-0.114777	-0.234118		-0.0849588	-3.32193
	1.72024	4.3445		2.54376	2.49127		-0.094237	1.05296					-0.093886	-1.39365		-1.32154	-3.32193
	-0.415844	-1.16566		-0.950438	1.08034		-1.87345	0.0407191					-3.32193	1.40715		-0.207573	-3.32193
	-2.17984	0.0728465		-3.32193	0.258364		-3.29392	1.41471					0.0117272	3.18774		0.0229599	-3.32193
	-1.03593	1.68172		-2.38635	0.00551456		-0.596762	1.38412					-1.72008	-0.99992		-1.32457	-3.32193
	-1.83996	1.99208		-3.32193	0.129893		2.55525	2.72589					-1.42025	-0.586515		0.746846	-3.32193
	5.71853	8.70682		-0.0639431	0.962385		3.59972	4.57613					-3.32193	2.93158		-0.0854879	-3.32193
	0.181666	4.53097		1.21468	1.59877		0.166204	-0.123787					-0.767823	0.252864		-1.3266	-3.32193
	-0.186159	0.0874701		2.5905	-0.992688		-2.50495	1.90953					-3.32193	-0.72688		-1.32701	-3.32193
	0.148052	-0.763547		-0.30278	0.242942		-2.44665	1.98952					-0.418827	0.35196		-0.736311	-3.32193
	-2.26657	-0.381547		-2.88143	0.384026		1.27046	1.43323					1.37636	-1.02103		-1.32711	-3.32193
	2.0471	0.980775		-1.97025	-0.00814071		-1.87345	0.642362					-1.02549	-3.32193		-1.33177	-3.32193
	0.769168	0.426152		-3.32193	0.0480323		2.44918	1.0998					-3.32193	-0.797472		-1.33275	-3.32193
	-1.95382	0.303833		-1.15266	-3.32193		1.1164	-0.803478					-3.32193	-0.0751462		-1.33275	-3.32193
	3.13716	0.636593		-2.18369	0.222195		-0.937877	1.65253					-1.18714	0.677285		-0.168075	-3.32193
	-0.00153283	-2.85343		-3.32193	0.554112		-1.67053	-0.863844					-1.02869	2.43427		-0.0786111	-3.32193
	-0.409348	1.12465		1.46952	0.491009		0.791528	0.144089					7.33772	7.48601		0.757189	-3.32193
	1.1394	-0.538433		0.36662	-0.988465		-0.237924	-0.228112					-3.32193	1.21409		-0.0319349	-3.32193
	-0.350922	1.7479		2.19923	-0.197928		-2.81675	0.000369002					-0.793948	2.70435		-0.248224	-3.32193
	-1.87345	2.33833		2.35701	1.04859		1.39231	-1.83576					8.22024	8.64008		-1.33983	-3.32193
	-1.75011	-1.20805		2.93167	4.79627		-3.32193	-0.101243					8.56232	9.07035		-1.34054	-3.32193
	2.82793	1.3947		0.05826	-0.905383		5.01221	4.62961					-1.51506	0.372445		-1.342	-3.32193
	2.1063	2.09423		0.150893	-2.01753		1.87935	-0.059751					-2.06854	-0.920779		-1.34212	-3.32193
	-1.93232	1.39353		0.102937	-0.191664		-3.32193	0.394049					-3.32193	0.0735969		-1.34363	-3.32193
	0.919066	8.0602		4.53575	4.81646		-0.342318	1.97979					-1.70423	0.438469		-1.34475	-3.32193
	-2.05029	-0.00558008		-0.819782	0.451006		0.934153	3.92501					6.67972	7.54243		-0.866	7.21415
	-1.54685	1.1023		1.11729	0.154118		0.265055	-1.5199					9.48875	10.1399		1.78041	5.83151
	1.78147	0.77018		-2.38635	0.889201		1.15903	0.768475					0.156208	-1.53094		-0.202769	5.47565
	-2.65544	1.15295		-3.32193	-1.10504		-2.26337	0.375403					5.68885	2.22015		-1.2608	4.49777
	-3.32193	0.123473		0.0501213	1.11266		-1.26604	-1.24836					-3.32193	0.110951		-1.16486	2.61526
	-0.719589	0.258103		-3.32193	2.93492		-1.27947	0.631884					-2.53065	-0.0873226		0.0921778	2.31274
	-2.16878	1.36671		-3.32193	-1.0844		-0.0343426	1.73423					-1.87834	2.58055		-0.201504	4.05598
	-3.32193	1.41364		-3.32193	1.18723		1.7253	1.37358					2.77174	1.45773		-0.498126	3.88492
	-1.12101	0.25888		-3.32193	3.25329		4.04967	3.69004					0.0293301	-2.52289		4.04113	7.12272
	-3.32193	0.332563		-2.38635	1.87198		5.10226	4.55475					-3.32193	0.117379		1.20411	3.14553
	1.94085	0.877292		-1.85782	1.26751		1.38264	-1.90108					5.77863	7.25943		0.145339	3.85895
	-3.32193	1.04899		-3.32193	1.78613		1.35096	-1.10836					-3.32193	0.270156		-0.029417	1.65219
	0.759546	6.25978		-1.98882	0.0480323		2.41703	1.02343					-1.06649	-1.467		-0.0516484	3.46236
	-3.32193	3.34342		-2.16878	1.3724		0.81049	2.98915					-0.76626	5.38255		0.0349842	-0.197042
	-2.16878	7.90903		-3.32193	0.0111951		3.79083	-0.871569					0.232422	-1.99958		1.42277	4.11159
	-3.32193	2.5228		-3.32193	0.0369347		-1.00404	1.42809					-0.10239	1.31316		-0.105168	2.55297
	-2.38635	7.70356		-1.58568	1.27312		-3.32193	0.307987					4.21493	0.154189		-1.31503	3.05036
	-3.32193	1.86387		-1.2882	-2.18206		-2.38635	-1.25371					5.1338	6.4638		-1.20179	-0.444801
	-1.68642	0.537122		-3.32193	-1.18433		1.78491	-0.0856354					-0.914553	1.45991		2.48061	5.89791
	-3.32193	1.9603		2.49749	-1.86547		-3.32193	1.55907					1.00472	-3.32193		-0.932868	-0.194493
	-0.691061	0.676038		-3.32193	1.66786		2.45392	2.51269					-3.32193	-1.2816		2.62654	4.89146
	0.549272	0.387298		-3.32193	4.29751		1.17664	-0.0500532					8.61785	0.777167		0.713586	4.55987
	-3.32193	0.221139		-3.32193	2.44981		3.8235	3.47876					1.4015	3.92057		0.196166	3.23622
	-3.32193	0.314416		-3.32193	5.5139		3.3077	-1.967					3.15004	1.12617		0.218435	-0.641345
	-3.32193	3.59994		-3.32193	0.416005		4.39872	4.67138					-3.32193	-1.25086		-0.212251	1.30679
	-3.32193	1.73165		-2.65544	1.84462		3.03489	0.111203					0.331651	-0.0782907		0.0753771	3.25789
	-1.34502	2.11539		-3.32193	5.84219		-1.65979	0.60638					1.64662	5.49428		0.736576	3.96251
	2.61262	-1.28642		-3.32193	4.51491		2.42496	1.18704					-1.8373	3.33529		-0.0608695	4.19224
	-1.08647	1.14099		-2.65544	8.21459		-1.32696	-1.4229					0.780675	2.14998		5.62244	7.25737
	-0.207351	1.37624		-3.32193	4.87014		0.421178	0.732427					2.95511	1.61247		1.97251	4.84392
	-0.750731	4.89857		-3.32193	-1.23582		1.18153	-1.51643					-3.32193	-1.25377		0.341821	1.62264
	1.45523	-1.35688		-3.32193	8.40763		0.222252	-0.944183					-2.77854	-1.11151		0.0750199	-0.70301
	-0.451135	1.42393		-3.32193	3.39154		-2.65906	-0.00413058					-1.24524	0.202317		-1.26745	2.23354
	-1.16891	0.593819		-3.32193	-0.178694		-0.781643	1.3675					-1.93915	1.21493		1.32636	2.8677
	0.36396	0.026238		-3.32193	1.2462		0.472079	1.29725					-3.32193	3.39438		-0.935801	0.0468315
	0.474234	2.59898		-3.32193	3.06797		-0.471253	-0.457523					6.52049	5.67698		1.53441	3.0317
	-0.5061	-0.260419		-3.32193	1.68861		-2.16813	0.273463					-0.85665	-3.32193		0.994225	1.15615
	-1.61338	0.170509		-3.32193	2.27005		0.290257	-0.404045					1.11692	2.2854		0.162781	1.09467
	-1.32204	-1.24721		-2.65544	-0.640673		-2.16878	0.369442					-1.70423	0.212443		0.222647	1.04195
	0.23952	1.23061		-3.32193	-1.0203		-2.13647	1.258					-3.32193	0.545411		1.57089	2.59251
	-1.22487	-1.54392		-3.32193	-0.432457		1.19709	2.72033					1.28353	0.677285		2.21709	3.82539
	0.0938447	-0.487798		-3.32193	0.444351		1.27628	-1.37411					-2.53065	-0.0713086		0.478375	0.962952
	-1.45133	1.54699		-3.32193	1.0625		3.5607	5.00486					0.332565	-0.445184		1.16783	1.06556
	2.81761	-1.66472		-3.32193	-1.13439		3.0829	1.59948					8.23739	3.50507		1.25521	1.80376
	4.38073	4.11149		-2.18369	1.46549		1.50642	-0.00749013					2.71768	2.4101		0.504388	3.63976
	-2.65544	2.08441		-3.32193	0.620527		1.07544	0.354635					1.4236	1.44199		1.64294	5.11617
	1.52703	3.68848		0.697943	-1.34283		0.030957	1.16162					-1.223	-1.48432		5.70936	7.38243
	-0.205917	-1.1564		0.225599	-1.99044		0.932347	-0.0701481					-3.32193	-0.958272		2.61946	4.2956
	-2.85341	1.24237		1.34074	2.69372		0.243943	-1.23687					-1.70423	-1.05086		1.357	4.606
	-1.53608	-1.12977		-0.13506	-3.32193		-1.13968	-1.20589					-3.32193	-0.542266		-0.969169	2.46616
	-3.32193	1.54061		-1.48647	-0.0575065		-0.696624	3.31443					-0.719019	-0.724922		0.808362	3.65246
	-0.737783	0.792803		2.42955	2.09243		2.66523	1.45873					-0.943757	-1.39365		1.06045	1.50752
	-1.36408	0.564016		-2.21484	1.26757		-3.32193	3.39525					1.47282	0.13512		0.121067	-0.747149
	-0.273233	1.59043		-3.32193	-0.22887		-2.65544	4.74226					6.96123	5.34112		1.91102	3.8618
	0.0258163	-1.03621		-2.38635	0.947735		-3.32193	3.53077					2.81276	-1.16426		0.496034	1.57488
	-1.67076	2.27975		-3.32193	0.736829		2.62564	6.81645					-3.32193	-0.370863		0.596664	2.52979
	0.696158	0.560586		0.455696	0.948207		-0.61451	1.49224					-0.540356	0.583987		0.746824	3.85613
	-0.0691408	0.414559		-2.38635	-0.00449496		-1.03055	2.20309					-0.18374	0.00548794		-0.000792	2.41779
	-1.24464	1.25186		-1.35725	0.451199		1.08348	2.60598					4.0482	4.88103		-1.00337	3.26239
	-1.8927	0.57695		1.3903	-0.641232		-0.720279	2.29327					0.222551	-3.32193		0.918257	3.7555
	-3.32193	3.97487		-1.2882	1.512		1.38356	1.8107					5.44503	1.80691		-1.21735	-0.76779
	-1.03055	0.153156		-3.32193	0.624794		-2.45059	0.554231					-0.103903	-0.51833		1.4019	2.29972
	-3.32193	0.131275		-1.12122	0.959975		1.038	-3.32193					6.48733	2.76815		0.258049	2.77459
	-1.18968	0.560038		2.05226	0.104811		-0.692797	1.7786					4.25132	2.33238		0.843625	-0.808916
	-1.78211	2.14118		-2.62067	-1.28143		0.851685	-1.55034					0.0203314	-3.32193		0.385448	2.89063
	-3.32193	3.80031		-1.97271	0.375747		0.799833	0.123768					0.477906	1.34265		2.29777	2.06291
	-3.32193	0.453259		-2.38635	-0.176403		-3.32193	1.1804					8.69843	8.53548		-1.21014	1.07758
	3.13738	-3.32193		2.22626	-0.656846		-1.0858	1.14405					-1.56448	-0.100097		0.832906	2.12801
	-3.32193	1.44559		1.72851	2.18066		-2.65544	-1.18763					5.11206	-0.639832		2.16882	5.71122
	-2.65544	5.47176		1.42066	-0.821899		-1.85782	1.39316					0.097352	-1.71199		5.05783	6.35584
	-3.32193	0.621044		-0.542219	-1.60933		0.532639	0.202531					-1.67981	-1.3086		-0.0529759	-0.78669
	-3.32193	-0.368195		2.45175	0.251876		1.47638	2.39088					5.05267	4.36529		-0.949012	-0.531535
	-2.18369	3.29329		-0.937877	-0.262579		-0.292921	0.447596					2.33121	-0.879975		1.66316	2.78869
	-3.32193	3.06124		2.23372	-0.443328		-1.25994	-1.14523					-0.898234	1.32492		-1.16369	1.10884
	4.42427	2.88871		-3.32193	1.3631		0.988851	-2.41727					2.5065	0.117725		0.124713	-0.850813
	-0.0347532	-0.653964		-3.32193	2.35639		-1.376	-1.22636					-3.32193	-1.21197		3.88276	5.94343
	2.62866	0.975953		-3.32193	0.125405		-1.16365	-1.55505					9.63187	9.61251		-0.299178	-0.651656
	3.58899	4.77998		-2.16878	-0.798965		1.99313	0.360228					6.57677	4.62838		0.230005	3.14996
	-2.64929	2.14118		-1.0766	0.217632		1.16866	-2.3171					6.91038	3.58181		0.752527	3.706
	-1.90618	5.74207		1.67947	-0.604822		2.12148	-0.0346798					-0.516001	-3.32193		4.44797	5.62761
	0.612877	-0.744077		3.75991	3.4434		2.01517	-2.23932					-3.32193	-1.16902		4.06255	5.03015
	-0.540348	3.20975		0.585095	-0.372729		2.8416	1.84967					-1.18714	-3.32193		1.1617	4.01283
	-1.10939	0.0261182		1.15311	-1.59402		-3.32193	0.673903					-3.32193	-0.7353		-0.983682	0.774835
	-1.43609	-1.18578		0.779655	0.657538		1.54554	0.238568					-3.32193	2.38867		0.0875949	2.6298
	4.49481	3.96278		-1.18543	0.178955		1.97856	1.1285					-0.872978	-3.32193		-1.34338	2.09917
	4.72846	3.80037		0.814675	-1.73939		0.853692	2.59531					6.97674	7.39579		-0.0924916	-0.572652
	-0.935528	-0.130139		-0.343882	-0.18148		2.5353	2.86659					-1.70423	-1.09091		-1.21599	0.957358
	-3.32193	1.34684		1.31989	-1.8974		-3.32193	1.27129					2.86267	1.49004		-0.340981	2.18631
	-1.70615	5.35578		1.35305	2.63675		3.82767	5.67892					-0.713312	-3.32193		4.93339	5.94071
	-3.32193	0.00318413		1.3373	0.448333		-3.32193	-0.00344285					0.0868309	0.0362293		0.886286	3.56292
	-1.2291	4.46529		1.61953	-0.0296538		-2.16878	1.28883					-1.06649	-1.55794		-1.06177	-0.693741
	-3.32193	0.199744		2.53417	0.466829		-3.32193	2.6258					2.1849	4.40894		-1.31753	-0.951902
	-3.32193	0.332238		1.45449	-0.283399		-2.65906	2.94122					0.0868309	1.31402		-1.3089	0.768188
	-3.32193	-1.32225		-0.715154	-3.32193		-3.32193	-0.0657366					9.61703	9.40008		3.42479	4.68934
	-3.32193	1.91134		-2.65544	-1.12977		-0.250248	1.84384					9.47647	9.58845		1.65021	2.74585
	-3.32193	6.92209		-2.38635	0.952212		2.03632	0.281408					-1.1748	-3.32193		0.648641	2.03459
	-3.32193	3.99063		-0.114094	0.185635		-0.180692	0.270671					-3.32193	-0.854325		3.41568	4.43126
	-3.32193	1.29124		0.0204259	2.73612		-1.5521	1.90074					-3.32193	4.14222		3.4367	4.44423
	-3.32193	-0.0177908		-0.30335	-0.854495		-1.20864	-2.17608					-2.02121	-1.28809		0.373809	1.38913
	-3.32193	-1.22557		1.20472	3.74951		-1.40629	-0.494726					-0.582833	-0.561549		3.4404	4.6575
	-3.32193	2.12201		-2.04217	2.99178		-0.574821	1.49961					-3.32193	-1.12177		2.19184	3.03598
	-3.32193	-0.45701		-3.32193	0.984183		-1.72359	2.21205					4.95388	4.79567		-1.25836	0.816217
	-3.32193	1.72412		-2.18369	0.19826		2.6283	2.51859					-3.32193	3.49069		0.683538	1.7554
	-3.32193	1.8423		-3.32193	1.26961		0.525334	1.79151					-0.433987	-3.32193		3.59833	4.61879
	-3.32193	-1.24432		0.176461	-3.32193		-1.55452	-0.243722					5.45188	4.22216		0.723578	2.9125
	-3.32193	1.15444		2.08526	1.08034		-3.32193	-1.32067					1.19464	-3.32193		0.174607	3.15632
	-3.32193	0.141305		0.0873225	0.284231		0.0659428	-1.4049					-3.32193	0.2164		0.679941	1.88528
	-3.32193	2.61596		-0.0119091	-1.00783		-0.270179	0.912362					0.517231	0.41445		-0.658972	-0.922702
	-3.32193	1.01932		-0.327834	1.08034		-1.70222	0.702444					0.102632	0.438469		2.08846	3.37936
	-3.32193	3.25881		-3.32193	2.22346		0.233754	-1.86547					-0.834713	-3.32193		-1.13007	0.793514
	-3.32193	2.81037		1.84818	1.05979		1.41949	-1.31332					0.454354	0.966669		1.43961	1.43214
	-3.32193	-1.33035		0.743989	-3.32193		2.42554	3.24517					7.63663	7.32744		0.139435	2.49667
	-3.32193	2.18626		-2.14198	0.0879797		2.01232	2.56597					-3.32193	-0.571043		-1.29461	-1.00625
	-3.32193	0.0188482		-1.7481	1.6253		3.71096	1.77522					10.0979	9.88962		5.19969	6.16019
	-3.32193	1.36525		4.18834	3.92305		0.540788	2.77357					3.47026	3.7804		1.02964	2.2277
	-3.0959	3.69688		2.29482	0.895936		3.5449	3.64716					8.8127	8.63045		-0.235313	-1.05818
	-3.32193	0.703555		2.40449	3.02087		0.0986931	-3.32193					-1.58844	2.35399		-1.06313	-0.784001
	-3.32193	2.93895		2.12985	0.254217		2.081	0.498015					-3.32193	-1.02727		1.36072	1.23872
	-3.32193	1.63804		-1.34195	3.70131		0.808006	1.50931					2.71633	0.341723		-1.21474	0.64768
	-3.32193	-0.94901		-3.32193	-1.33482		0.647059	-1.62636					0.216084	2.84307		0.183341	2.4782
	-3.32193	-0.408491		1.82732	1.81484		-2.13707	1.3724					-3.32193	0.313796		0.71816	-0.701058
	-3.32193	3.25003		-3.32193	0.248036		6.39338	5.02611					-1.11382	-3.32193		-0.909182	1.06994
	-3.32193	-0.929201		-0.380291	0.448651		6.60086	5.73356					3.0777	1.81998		4.425	5.19933
	-2.67382	6.68553		2.75989	0.397679		1.63614	0.846465					1.94564	-3.32193		2.02044	2.30808
	-3.32193	2.36749		1.0179	-1.87174		2.70534	1.8967					-0.639484	3.47991		0.361252	0.87473
	-3.32193	5.53297		-2.38635	-1.09241		0.780635	-1.04548					-1.72008	0.127268		2.5821	1.64001
	-1.90618	3.54762		-3.32193	2.01063		1.27825	-0.314631					7.177	7.17954		1.36671	1.84871
	-0.364065	3.36285		-3.32193	0.248016		1.16967	-0.60239					1.39521	-1.68188		2.96362	3.57036
	-2.65544	0.772226		-3.32193	1.87053		0.584262	-1.50562					9.14009	9.3072		1.77622	2.12597
	-3.32193	0.691441		-3.32193	-1.30016		-1.18859	-1.65992					-0.450847	0.122826		0.464912	2.52382
	-0.349155	-3.32193		-3.32193	-0.182376		2.102	1.02598					-1.22266	0.785447		-1.00606	1.13731
	-3.32193	-0.0632977		-3.32193	0.463437		0.347971	-0.925603					9.09084	8.8594		2.39863	3.25856
	-2.65544	3.88291		-3.32193	-0.919098		1.81116	0.808485					-3.32193	-1.02789		0.105117	1.6402
	-3.32193	1.50488		-3.32193	0.426582		-0.532296	1.85021					-3.32193	3.20615		3.69168	3.72114
	-3.32193	-1.03419		-3.32193	0.558177		-2.08723	-0.261636					-3.32193	2.17816		2.72752	3.68781
	-3.32193	0.176328		-3.32193	0.0471716		-0.826915	1.75439					-3.32193	-1.28809		0.279309	-0.941011
	-1.23321	2.81107		-0.547051	0.247667		0.430434	1.23058					6.96769	7.11189		4.34724	2.81768
	-2.65544	0.264407		-3.32193	0.0932883		-2.43564	-0.193406					-0.252396	-0.882717		1.472	4.05425
	-3.32193	-1.16061		-3.32193	4.42229		-0.457293	0.602199					-1.41948	-0.125819		-1.15685	2.11706
	0.754652	3.33915		-3.32193	2.30635		0.684147	-1.75104					-3.32193	-1.2816		0.164869	2.41921
	1.86009	2.28343		-1.87345	1.54399		-1.78707	0.330165					3.61397	3.62555		3.71085	4.35698
	0.0908547	0.448624		-3.32193	-1.33894		-0.841091	-0.059687					-1.39149	0.837089		0.0750818	2.16095
	-0.942078	-1.28642		-1.85782	0.150086		-2.68821	0.0214612					-2.11258	-0.891113		2.99351	3.8559
	-3.32193	1.39642		-3.32193	-0.798699		-3.32193	2.1781					-2.03652	-1.28809		4.65555	1.36712
	-3.32193	0.446987		-1.75883	3.18309		-2.65544	-0.0195573					8.97391	9.41652		0.11772	0.141967
	-1.85782	5.65662		-2.65544	1.59564		-0.795476	0.995375					-3.32193	-0.826369		0.174548	1.74712
	-3.32193	2.0806		-2.28715	6.7017		1.16885	-1.80131					-2.02121	-0.0633279		0.195681	0.253524
	1.44336	0.89745		-0.370607	6.89814		0.632331	-0.435893					-3.32193	-1.20158		2.36187	2.14747
	-0.0705855	-3.32193		-3.32193	-0.176403		3.14505	3.04722					-3.32193	-1.20158		1.28501	1.85441
	-0.7424	1.3903		-1.65116	2.66964		0.108624	1.67252					0.54267	2.22701		-0.367564	0.438179
	-3.32193	2.27573		-2.16878	2.57054		-1.28925	-1.61077					7.19883	8.13277		-1.14781	0.798277
	-3.32193	1.03187		-3.32193	0.156331		0.586514	1.06612					7.24179	3.88835		0.472802	-1.08418
	-3.32193	-1.16291		-2.65544	0.601676		1.25339	0.283259					2.55028	0.907579		2.63908	1.16272
	-2.38635	2.04986		-3.32193	-0.781491		-0.0349805	-0.204553					9.47463	9.32089		6.09323	7.15451
	-3.32193	1.36452		-2.16878	-1.16259		-1.27497	1.20416					-1.06252	4.59526		0.0905048	3.18332
	-2.1202	1.10013		-3.32193	0.0170224		2.04638	-1.77342					4.0163	3.97222		2.2767	2.61464
	-3.32193	-1.16972		-3.32193	-1.26085		0.937951	-0.909786					-1.06649	1.20593		1.13843	3.35483
	-3.32193	0.317051		-3.32193	-1.117		0.432331	-2.17499					0.0120849	4.03807		4.67092	5.51049
	-2.38635	-0.0108623		-3.32193	0.106511		2.11185	-2.17608					9.59467	9.82754		0.244179	2.06159
	-3.32193	0.106682		-3.32193	-1.27993		1.06924	-3.32193					-3.32193	-0.519751		-1.12929	0.632654
	-3.32193	-1.24919		-3.32193	-0.205465		-0.231796	-2.18206					3.89086	4.28094		0.381153	2.1426
	-1.5023	0.529575		-3.32193	2.95019		1.57257	-2.17608					-1.30871	-3.32193		-1.26536	1.81992
	1.77868	0.264523		-3.32193	0.455687		-3.32193	0.284338					8.96116	6.93399		0.410666	1.93662
	-1.98882	1.39244		-3.32193	0.449805		-2.23698	1.70626					2.63378	4.5259		-0.0376606	1.69672
	-1.20697	1.86818		-1.0734	-0.867104		-0.103266	-2.30554					2.51451	0.0714738		-1.28581	0.454214
	1.34345	-1.35939		1.52537	1.64613		-0.226869	1.30368					-3.32193	1.54026		0.428243	-0.703798
	2.93812	2.67103		1.94826	2.27169		1.07781	1.73002					5.78199	7.106		-0.226535	1.59991
	-0.624566	4.0022		0.167575	-1.6783		-3.32193	0.948884					-0.467882	0.634992		0.986188	0.235751
	-2.65544	-1.25119		-3.32193	-1.21658		0.273759	3.31347					0.423543	-3.32193		3.6014	4.04016
	3.19621	3.1776		-1.85782	-1.32225		1.7776	2.36451					-0.85665	-3.32193		5.61485	5.64919
	-1.83568	-1.18578		-0.72031	-1.07161		1.11768	3.37132					-1.0932	-3.32193		0.805516	3.07451
	-2.86443	0.0594944		-0.624415	-1.74982		-1.33099	2.32499					-1.53086	-1.28809		1.81747	1.80719
	-1.17905	-2.02376		-0.127912	1.08284		-0.0894957	2.14674					0.19476	-1.38719		3.22353	3.61729
	0.167466	1.59442		-3.32193	0.0480323		-2.1841	0.526139					-2.2461	2.01917		2.27776	2.98988
	2.36242	2.7354		-3.32193	1.75762		3.40837	2.23306					-3.32193	2.13092		8.64525	9.14253
	-1.08358	3.22646		-3.32193	4.5913		3.30075	2.73465					-3.32193	2.74219		-1.14745	-0.982835
	0.492839	-0.454463		-3.32193	0.338312		3.02133	1.54414					-3.32193	3.83928		2.581	2.7485
	0.884678	-1.99337		-1.97112	1.30756		0.643691	0.149101					8.6244	7.70787		5.95162	6.57142
	1.12398	-2.44091		-1.5023	1.4457		1.15334	-3.32193					0.502933	1.17028		0.228626	1.9941
	-1.85782	-1.19206		-0.893624	1.05148		3.53695	0.120399					-1.11382	-3.32193		0.424435	-1.13584
	-3.32193	-0.268552		0.198745	-1.87174		-1.20157	-1.69714					2.40974	1.40326		2.01862	2.56354
	-2.38635	-1.28642		-3.32193	0.976072		-0.351663	-0.679031					-2.2461	0.117725		2.16109	3.3699
	-1.15266	3.654		-3.32193	0.528821		1.45306	-1.12743					-3.32193	1.40418		2.12996	0.817393
	-1.38944	0.923673		-3.32193	1.32199		-0.293315	-2.72419					3.6094	5.4718		-0.972386	0.994419
	-1.22487	-0.95231		-3.32193	0.241885		2.26208	4.86247					-2.53065	0.194057		0.435035	0.770319
	-0.0596471	-1.46217		-3.32193	1.67814		-1.41948	2.1659					-1.93915	-1.0647		1.50795	3.29254
	2.01101	0.265235		-3.32193	-0.0577474		-0.340569	0.342133					4.05268	7.04785		3.25241	5.03266
	-1.73283	-0.0121054		2.7195	-0.250406		0.236359	2.97514					-2.03652	-1.12829		-1.14554	-0.999649
	-1.16243	0.323417		-0.0879913	1.08972		1.8639	1.10172					3.73687	3.93849		2.72528	2.14541
	-0.142859	-0.356857		-0.943308	0.0417683		3.83772	3.72877					7.68493	7.67418		0.338417	0.617448
	-1.29571	-3.32193		-3.32193	-0.182376		0.5415	1.41165					0.0968448	-0.51593		4.46201	4.98576
	1.82535	-3.32193		-3.32193	-0.779573		-2.18369	2.05687					1.1362	0.677415		3.03285	4.4337
	-2.65544	0.130135		-3.32193	-1.24919		-1.72039	0.555492					-3.32193	-0.921161		0.606268	0.765597
	2.42221	-1.03936		3.11496	0.635398		2.12371	1.5127					-1.04373	3.14998		0.0418776	2.29217
	-1.924	1.70183		-2.56978	-0.196038		-2.18369	1.44559					-3.32193	1.90255		-0.0462312	-1.20158
	1.97964	-1.6209		1.62661	0.785211		1.22087	1.04726					8.96555	8.50054		1.48714	-0.171209
	2.47367	0.834886		-2.58511	0.785654		0.609934	0.320575					0.794731	0.246398		-1.01177	0.829351
	1.90075	-0.185168		-3.04649	1.52894		-3.1995	-0.00621849					0.244703	-0.712495		3.80157	3.99514
	-2.1866	1.15489		-3.32193	-1.24919		1.43325	-3.32193					8.06832	4.63308		0.178308	0.780233
	2.13639	0.778254		-1.22238	-0.0450178		3.09814	3.13867					0.00650018	2.97577		1.24753	3.12605
	0.132	-3.07272		-0.902865	0.0375428		-2.12377	-0.266234					0.109267	-0.425118		1.26146	-0.548149
	-3.32193	-0.0632977		-0.634582	0.151489		-1.3318	-2.22606					-0.949892	-1.67728		1.60865	2.00841
	-1.38531	0.95347		-1.68642	-1.16061		-1.2647	0.256021					-3.32193	0.110951		0.695451	0.463921
	-3.32193	0.564995		-2.38635	-1.29989		-0.174052	1.23177					6.99327	5.97133		7.25447	7.68357
	2.73249	-1.86547		0.0168866	-3.32193		0.688831	0.41147					-2.11066	-0.611186		-1.02697	2.33393
	-3.32193	0.407867		-1.41684	1.40379		2.62343	1.99101					7.71248	7.69481		3.53472	2.06499
	-2.18369	0.521629		1.5036	-0.538827		-2.44782	0.829191					7.2896	6.19931		0.224147	0.531136
	-1.2882	-3.32193		1.43981	1.87246		1.00016	-1.91377					1.40906	4.82779		1.3705	-0.912758
	1.05892	-0.63975		-1.22375	-0.216369		-3.32193	-0.00298419					8.01999	8.64943		3.01324	3.13629
	0.263565	-0.397992		-0.510547	-1.18047		1.83483	-0.498101					2.56992	2.80582		-1.30335	0.12487
	-1.01056	0.354018		0.0193632	-3.32193		-0.406434	0.182264					-1.65741	0.0821794		0.165667	0.425682
	-0.432535	1.89017		1.95005	-0.725601		-1.08706	-1.30443					5.43912	6.31989		4.06783	3.76705
	-3.32193	6.64275		-1.31501	-0.00216873		2.75074	0.376259					5.40369	5.34168		-1.29638	-1.18977
	-3.32193	-1.08523		-1.43112	1.25853		0.667754	2.22767					5.14935	4.78006		-0.87397	1.12408
	-1.71971	1.18523		0.189833	-2.17608		1.99639	3.04653					4.86017	5.21699		-0.0155422	0.082814
	-3.32193	0.215405		-0.121545	-0.725892		-1.24823	-2.69066					2.11904	4.24391		1.29652	0.454964
	-3.32193	2.66138		3.00967	3.38592		-0.0786415	-1.54392					-0.447575	0.358449		1.51341	1.68414
	-3.10509	2.17917		0.765787	-0.695889		1.7234	0.306174					3.57351	1.83939		0.681323	2.32461
	-3.32193	6.45477		0.61963	-0.191664		-1.93437	1.66101					0.834022	1.85697		0.63545	0.801074
	-3.32193	-1.16771		1.11015	0.505421		1.38016	0.947341					5.71531	3.93261		0.808813	-1.11739
	-3.32193	3.2166		2.16252	-1.78322		-3.32193	0.141157					8.20281	8.93574		0.170453	-1.12863
	-3.32193	8.39368		-0.153594	2.48138		1.21947	4.50084					0.652763	1.91055		1.46359	1.86584
	-3.32193	1.44512		2.03868	2.46945		4.39857	3.3771					-3.32193	2.34094		1.21799	1.39943
	-3.32193	5.68807		-1.73997	-0.0747768		-2.20983	-1.327					0.86436	5.00845		-0.885685	0.233327
	-3.32193	5.46587		1.6189	-1.22308		-1.44722	0.245502					0.863948	-3.32193		0.973436	-0.596969
	-0.850588	0.994197		1.06183	-0.668571		-0.0573467	-0.268552					5.51399	6.40279		0.369716	2.23492
	-1.68642	1.77706		0.761712	-0.956593		-1.9768	0.0135459					4.94279	5.41314		4.11837	5.06281
	-2.16878	-1.11048		1.59812	-3.32193		-0.52204	-1.2438					2.68969	0.511764		1.97801	2.22593
	-2.18369	-0.0442196		-2.65544	-1.21658		1.30704	1.86835					5.52142	5.4769		4.19355	4.4552
	-2.65544	0.523539		1.93079	-3.32193		-0.37417	0.693973					-3.32193	2.12896		0.0973645	0.401957
	-0.464729	1.69166		1.41665	-0.340415		-1.03055	1.71456					5.08447	2.57179		-1.18369	-1.10919
	-2.96253	0.0882477		2.64062	-1.88621		5.37091	6.95576					-0.233577	-1.0647		-0.00620312	-1.2004
	1.03935	0.679309		0.298803	-0.371201		1.49516	2.01168					-3.32193	-1.28809		2.63284	1.07898
	-1.30823	0.514431		-3.32193	-0.262579		0.305967	1.77608					0.652821	-0.906217		0.0405886	-1.24742
	-2.63756	-1.22648		1.79502	0.45552		0.376617	1.34013					2.2111	6.31287		0.656499	2.41144
	1.01799	3.00977		-1.50212	1.19807		0.114103	0.195247					5.40932	5.53895		-1.10088	0.0740163
	1.07398	4.62933		-0.0879913	0.142624		-1.85782	0.0086564					12.8961	13.4157		6.8874	6.99861
	1.17154	1.18538		-3.32193	-1.11048		-0.662656	1.17585					-1.51483	0.697433		-0.475048	0.271782
	-2.138	0.636726		1.00036	-0.379304		0.765171	1.81182					-1.70423	0.364072		3.81689	4.36834
	-0.580201	1.10185		2.45105	-1.87174		0.00279696	-0.387339					-1.89404	-0.0794194		3.03341	1.39113
	-1.90903	0.944621		0.984528	2.43735		1.90932	2.51939					-2.02121	0.481816		0.919622	2.85919
	-0.378711	2.70952		0.076541	1.49717		0.444563	2.76169					8.52247	9.21748		1.19406	-1.13647
	-1.85782	1.28571		-0.208025	-0.538433		2.3926	2.30532					-2.02121	-1.28809		0.261447	0.452209
	-3.2363	1.76913		-3.32193	-0.176403		-2.1814	1.46559					-3.32193	3.65243		0.528675	0.592868
	-2.38635	0.118058		-1.62469	0.00325969		-2.21945	0.248995					-3.32193	3.60602		1.23445	0.106414
	-1.85782	-0.0108623		-1.85782	0.097273		-2.56378	-1.26914					-0.904629	2.21096		4.50458	4.58605
	3.38115	2.68346		1.77831	0.0817753		1.64588	1.56809					0.783478	-3.32193		1.55379	2.09457
	-3.32193	0.363169		-1.28956	-0.82785		3.91578	4.57176					-0.66822	2.79393		0.838819	1.3595
	-0.0191293	-2.43412		0.0224533	-1.79633		-1.98077	1.40257					0.517385	-3.32193		0.461639	-0.134949
	-2.21412	-0.181194		2.55205	2.01591		-0.159384	-0.012417					-3.32193	1.76101		-1.25007	0.212053
	-1.98033	1.63891		1.47566	1.53855		-1.36641	0.0637193					-3.32193	-1.09091		1.15733	-1.17514
	-2.21484	3.16002		-0.120183	-1.03621		0.0330473	1.20045					3.87687	4.82215		-1.29509	-1.26868
	-2.2091	0.20475		0.784755	-1.6783		0.987102	-0.76316					-3.32193	2.44703		1.09602	-0.474228
	-2.16878	2.52518		-0.431989	-1.87174		0.116787	2.61891					1.28979	2.28305		2.61336	1.02511
	-3.32193	0.691984		-0.227815	-1.86547		1.88521	1.59879					-1.28987	-3.32193		0.00665896	-0.0862993
	-1.65754	1.17601		-1.98882	0.528821		2.3179	2.20793					-3.32193	-0.183287		3.90926	4.12173
	-2.16878	1.1172		-1.05712	-3.32193		-1.19613	0.043308					-2.13811	-0.502366		-0.0374651	0.0017491
	-1.00404	2.89065		-0.778443	-1.85489		-0.975376	0.22283					-1.11382	-3.32193		3.34723	2.10852
	0.386781	5.38838		-0.628855	-3.32193		2.27528	-1.35489					-3.32193	0.111373		4.70938	4.78794
	-3.32193	-0.182376		-0.175822	0.0480323		-1.22725	-1.63109					-0.371993	4.19327		4.18019	4.29759
	-3.32193	0.659849		-1.87756	0.106881		-3.32193	0.00710449					1.15336	-2.03484		0.581792	1.84183
	0.983313	-0.1701		-3.32193	-1.32886		-1.66567	1.59667					-1.27825	-2.59687		1.63478	1.55887
	-3.32193	3.48734		-1.98882	0.22836		-1.08152	0.0160359					-3.32193	-1.00202		1.03839	2.45574
	-3.32193	0.918976		2.38075	-1.87174		-3.11437	2.47806					4.70628	6.09675		4.19464	2.22329
	-3.32193	5.6893		1.44065	-1.64812		-0.828881	0.984603					5.7748	-1.11186		-0.0607022	0.00261242
	-1.34502	4.76496		0.0400097	-0.841471		0.33042	-0.0173845					9.02967	8.6134		0.120928	-0.578701
	-3.32193	2.63636		-1.03193	-0.515068		-1.80934	0.322724					9.93302	9.02174		-0.0394255	-1.25678
	-3.32193	2.57765		0.554715	-2.4329		0.152687	-1.53799					-1.39543	-0.401703		1.42368	0.40775
	-2.56325	1.0162		0.0464414	1.20001		0.985389	-1.09628					-3.32193	-1.28809		-1.27368	-0.055741
	-3.32193	1.37468		0.967354	-0.606046		0.0206874	-1.55151					-1.51156	0.176785		0.608573	0.771983
	-3.32193	4.23578		0.962855	1.12189		3.12488	2.28972					-1.28987	-1.00202		4.22728	3.90713
	-3.32193	0.725411		-3.32193	2.04897		-2.21484	-0.112199					-3.32193	-0.914045		1.24317	1.16121
	-3.32193	0.0780197		-1.85782	-1.18697		-3.32193	2.68235					2.79751	6.62337		7.82631	7.88982
	-3.32193	1.96962		-3.32193	0.254816		-2.18369	-0.213549					-3.32193	-0.871182		5.17019	2.70691
	-3.32193	1.26753		-1.19134	4.56107		-0.72031	1.9784					-0.143851	0.897227		0.164381	0.0676473
	-3.32193	0.958093		-2.16878	2.84069		-2.18859	0.71878					-3.32193	-0.752801		0.460339	1.08519
	-3.32193	0.117115		-1.86012	2.94593		-3.32193	0.115667					-0.644258	-0.0713086		5.23289	5.31182
	1.0112	-1.00783		-1.95282	1.17541		-1.5521	2.30159					-3.32193	0.688315		2.19002	2.15184
	-3.32193	3.21109		-1.5023	1.39229		-0.734952	0.269588					-2.02121	0.2164		1.90921	2.30021
	-2.74867	0.852892		-2.16878	-1.28642		-0.270185	1.09353					-1.95521	0.948259		0.233968	0.248104
	-2.18369	0.967716		-0.498214	-3.32193		1.01651	1.42058					4.48037	6.74198		2.7062	2.37154
	-1.2995	-0.843773		-3.32193	1.03652		-2.21124	-1.32225					8.41642	7.34207		0.463321	-1.11166
	-3.32193	2.67827		-2.21484	0.129893		0.302621	1.13498					5.81065	2.7149		0.094662	-1.3074
	-3.32193	0.36299		-1.63663	-1.2351		0.954757	3.69895					6.20205	6.61775		0.467628	0.414073
	-3.32193	1.77827		1.06008	6.96999		2.42116	2.22977					7.6304	6.43915		4.95027	4.65596
	-3.32193	2.55095		3.31452	4.62773		1.44953	-0.00537878					0.340023	1.80416		3.37048	3.35913
	-3.32193	2.14118		2.20294	3.544		-0.0501434	-0.0257824					-3.32193	-1.19033		-1.27368	-0.0375273
	-0.850588	1.07089		-2.40206	0.202836		-0.000881008	0.448333					0.802123	-3.32193		3.39059	1.66549
	0.581645	1.42024		-3.32193	-0.00449496		3.79198	2.71572					-3.32193	0.683775		-1.29441	-1.33982
	-3.32193	-1.28642		-1.11776	-1.6783		-3.32193	0.947735					-3.32193	-1.19508		2.16585	2.08764
	0.385196	4.49782		-1.33705	-2.1477		1.55168	-0.518223					-2.02121	1.7307		3.57093	1.64658
	-3.32193	0.0651908		-1.84875	1.5037		2.03902	1.21048					0.170643	-3.32193		0.701499	0.530751
	-3.32193	-0.105709		0.482492	-2.18206		1.54746	0.423365					-0.628408	-1.19508		3.85041	3.48968
	0.621077	4.10984		0.0173542	-2.18206		-3.32193	0.849913					-2.02121	0.0362293		0.589742	-1.08932
	-3.32193	0.562176		-3.32193	0.36299		-3.32193	-1.03014					0.547208	-2.03484		1.94093	0.566311
	-1.67053	2.84218		1.35783	3.65836		3.22815	-3.32193					-1.28987	-0.70636		4.21376	4.53522
	-1.96657	0.413211		-0.0335907	-0.112157		0.892718	-1.56797					-0.3196	1.4046		2.08414	2.01683
	-1.4255	3.34696		0.560816	0.642164		1.26221	-3.10887					-0.303467	-0.0719391		0.924115	1.90906
	1.76423	9.84219		4.80199	4.67366		2.08273	2.62239					4.81777	2.99749		4.42985	1.61054
	-2.08867	1.26932		4.44407	2.97927		2.16464	0.065626					1.57927	2.18166		-1.20455	0.113167
	-2.65544	-0.268552		4.70221	3.96085		-1.93352	1.03365					-1.28987	-0.425118		1.79033	3.31136
	-3.32193	0.344463		0.945868	0.492295		0.0186253	0.522349					0.884681	-0.832688		1.44548	0.0342072
	-2.63774	-0.0212765		0.302954	0.118757		0.830085	-1.88331					-0.928808	0.00513299		0.477924	0.243134
	-3.32193	0.239279		4.55734	4.62651		1.54235	-0.648984					-0.292424	0.93362		3.57149	1.64304
	1.84205	-3.32193		1.17576	1.10952		2.47336	-0.377758					-0.371453	-3.32193		0.291821	1.04133
	-3.32193	4.13257		1.03044	3.05939		0.929994	1.87367					-0.823251	-2.65097		-1.171	-1.26572
	-1.67053	1.9058		-3.32193	1.5598		-3.32193	-0.675664					10.0139	9.87998		1.35276	1.17594
	2.14684	-1.83576		-3.32193	2.0136		1.03888	0.369589					6.40186	3.57725		-0.496098	-0.5992
	-3.32193	0.079203		-3.32193	0.71201		-3.32193	-1.28642					-1.20337	-1.5422		2.72444	2.35851
	3.58489	3.76024		-0.768468	1.64588		1.18094	-1.35292					-3.32193	1.60019		2.28098	0.699047
	-3.32193	-0.876956		2.245	0.064009		1.9044	-0.496158					0.918219	-3.32193		3.02521	1.08448
	-3.32193	1.19302		-0.144268	0.0450629		2.11401	-0.363709					-0.296154	-0.795362		2.65051	4.63707
	0.93113	3.27475		0.207933	0.621493		2.90747	2.19899					-0.629501	-0.205124		4.79269	4.97798
	-3.32193	-1.28642		3.95747	4.1338		3.28163	1.50046					4.67626	4.92535		0.329947	1.30367
	-3.32193	-0.20762		2.18441	0.0651878		0.237334	-0.335667					-0.960066	-1.68188		1.71025	1.34283
	0.619469	2.71539		0.950779	1.03323		-1.33733	0.115228					0.0783098	-1.23097		0.26998	-1.29846
	-2.21484	2.60974		-0.0644682	-2.80313		0.739702	0.447634					-3.32193	-1.25086		2.62619	0.783336
	-3.32193	4.85786		-1.06012	0.142314		0.739241	1.90887					-2.06854	-0.912758		1.65019	0.911721
	-2.65544	-0.0577474		1.68173	2.69529		1.38806	1.4459					-3.32193	-0.61366		-0.106635	0.533485
	-1.0766	1.685		1.11933	-3.32193		0.414617	-0.313358					-0.422136	-1.0647		-1.02588	0.124847
	-3.32193	4.63757		1.69526	1.71589		1.81414	-0.0169921					-3.32193	-0.836887		3.9973	4.0836
	-1.8055	-0.213413		1.44633	0.564667		0.992585	-1.7872					6.63627	5.79142		3.71609	3.20336
	-0.639046	0.923687		1.12979	-1.88652		2.14945	-0.117908					0.526028	-1.47079		5.06155	4.56973
	-2.38635	0.198175		0.3413	0.284929		2.31578	0.10426					-0.093886	-3.32193		0.471793	-1.23575
	1.96266	0.511046		2.49403	1.24227		-2.56378	9.47348e-05					-3.32193	-1.02727		1.71402	-1.1213
	1.21887	-0.616041		-3.32193	1.99805		3.11068	2.10725					0.303926	-1.983		2.87815	2.21933
	2.70468	1.72382		-3.32193	1.51492		2.51725	0.435501					6.11702	7.06759		2.60734	1.62291
	-3.32193	-1.16712		-3.32193	-0.857386		0.117447	-0.578603					-1.54074	-1.1845		1.46803	0.907922
	2.72313	2.52554		-3.32193	3.89107		3.41446	3.28774					4.37924	-0.0694509		0.387299	1.16786
	0.454132	0.116187		-3.32193	0.948032		-3.32193	-1.07074					-3.32193	-0.928815		4.04333	3.44871
	-1.24812	1.39316		-3.32193	3.15116		1.54292	-0.0321256					10.393	10.7989		3.82958	3.3511
	0.185019	-2.41962		-2.65544	-1.21803		0.956568	3.55305					-0.85665	-1.20158		1.80425	0.228241
	-1.25536	-1.28507		-2.08867	5.73219		0.214134	2.46265					4.22604	-0.260659		0.365726	-1.30051
	2.64341	0.60761		-1.06169	4.77677		2.65147	1.04654					-0.867715	-1.37708		0.399689	0.069254
	1.1441	1.74346		-0.437273	4.05357		1.68859	2.66245					7.57894	7.79914		1.3637	0.680302
	-1.6217	0.699137		-1.72814	0.52159		0.670717	1.69119					-3.32193	-1.1794		0.553233	0.276185
	-3.32193	4.71658		-3.32193	2.81547		-1.03055	0.556811					-0.0432031	-3.32193		2.23821	1.92402
	-3.32193	0.674674		-0.619576	1.57071		-1.45291	-0.11189					7.61345	8.0849		0.796763	0.566522
	-3.32193	-0.991961		1.48328	0.267101		0.221369	0.846502					0.739365	0.771539		0.968552	0.667786
	4.91171	5.10145		-0.273884	0.172093		-1.67544	1.48749					-3.32193	0.557856		0.134606	-1.32968
	2.03915	0.596545		3.62277	3.90699		3.4456	2.61912					-3.32193	-0.809654		0.394657	0.0768085
	0.578882	-3.32193		-2.14264	0.590753		2.032	-3.32193					-3.32193	2.74876		4.56036	2.49529
	0.89357	-1.45545		2.98305	1.61875		0.267532	0.191991					-3.32193	0.107716		0.830585	-1.10357
	4.9717	4.95904		-0.236919	-3.32193		0.0621506	1.4628					-0.442718	3.80237		1.24391	0.860823
	4.5145	5.08563		-0.254949	1.21901		0.745534	-0.342026					5.32431	-0.124709		1.15805	-0.0191826
	0.713945	0.341607		-2.33627	1.7145		-3.32193	-1.34278					-3.32193	1.01313		2.05128	0.645593
	-1.0328	0.264523		-0.406428	1.74836		2.73301	2.6253					-3.32193	-1.26498		3.84913	2.75867
	-3.32193	-1.28642		0.440901	-0.350157		2.73348	-0.235373					-1.59403	1.97894		-1.14419	-1.33923
	0.869359	1.38761		0.833205	-1.6079		-1.14741	1.01879					-3.32193	-1.12829		3.77958	3.44781
	0.918496	0.150585		-0.828749	1.00447		-3.32193	-0.483985					6.5612	6.75808		3.87658	-0.549771
	3.21505	4.52448		-1.23321	1.97847		3.54956	1.48538					8.16283	8.3129		1.40576	-1.09909
	0.921148	2.48092		2.77227	1.59217		-1.59433	0.248132					6.79594	3.69634		-1.02073	-1.05375
	0.503715	-3.32193		-0.173846	1.2118		-0.295532	0.634528					-1.1246	3.57857		2.83341	2.48217
	0.897238	0.879627		0.321176	0.120232		0.728565	1.19735					7.76223	3.47466		2.34484	0.317877
	1.27497	3.21432		5.92093	5.98228		-0.549187	0.668763					-0.219064	-0.65128		1.17976	0.741526
	-0.532296	-1.03573		2.19266	0.305905		1.10258	-0.587932					2.02983	-0.873456		0.173878	-1.26281
	-1.00251	1.59162		-0.666523	0.859903		3.7272	2.91632					1.32545	-0.969064		4.96084	4.58424
	-3.32193	0.854199		3.39349	2.77253		0.932631	0.491589					4.09364	4.11121		0.462465	-0.00647365
	1.01094	-1.00186		-1.03055	0.263086		-1.52352	1.24608					-2.53065	0.409586		0.933273	0.482358
	1.26053	1.28712		3.08708	2.17754		-2.18369	2.43673					-3.32193	-1.28809		0.696712	0.0686649
	-3.32193	-0.00449496		-0.999471	3.35209		-1.18532	0.0625039					-3.32193	-0.833645		2.13478	0.108784
	2.85085	0.562762		4.48314	4.296		-0.799754	0.0950497					-0.994045	0.436276		2.77814	0.511764
	0.92995	2.69379		-3.32193	-1.00048		-3.32193	-0.246648					0.583081	-1.60101		1.25701	-1.13515
	3.47559	4.19263		0.236385	-3.32193		1.22939	-2.04011					0.222551	0.117725		2.58112	0.567785
	2.22782	2.9441		-3.32193	0.0480323		1.88823	1.57908					-0.426181	-0.64472		5.43843	3.23376
	-0.333148	0.972913		-3.32193	-0.0570336		-3.32193	1.37507					-1.61014	-1.17182		3.17579	0.794191
	4.40772	3.93819		1.10469	-0.039019		0.0261454	-0.723342					0.740612	-1.71199		0.550359	-0.419529
	2.2283	1.46216		2.18823	-0.356358		1.26005	1.38449					-0.896724	0.566731		1.55766	0.867405
	2.14425	2.39023		-0.222312	1.13498		-1.36433	0.668178					0.0377758	-1.12829		2.88222	1.9942
	-0.719589	0.947917		1.30865	3.08289		-1.5023	0.448964					6.5499	7.04565		1.66804	2.74319
	2.18169	3.03173		3.00433	-3.32193		-0.34337	0.455766					1.8964	-1.28809		5.04916	2.09746
	-3.32193	-0.0577474		2.26375	-2.17608		-1.85577	0.012857					7.53167	7.92575		1.03605	-1.00553
	-1.46951	1.11437		-1.85782	-1.28642		0.499598	2.10966					7.16962	7.47328		-1.02643	-1.30479
	1.58709	1.42686		0.154181	-2.18206		-2.16878	-1.16712					3.62258	-0.324809		0.486297	1.5046
	-0.196815	1.5527		0.424682	-3.32193		1.77068	-1.86547					1.08534	-3.32193		3.60706	2.04556
	2.04282	-3.32193		1.77528	-0.14058		1.52113	-0.00266751					-3.32193	-0.874404		1.47653	2.31326
	0.165887	0.394725		1.23488	1.83044		2.8295	2.78931					3.23008	6.6863		-0.897586	0.211473
	1.56457	0.407924		-3.32193	0.719457		-0.0136993	0.598148					-1.27368	-3.32193		3.94767	2.91748
	-1.47886	1.34948		3.07175	-1.40842		-1.67544	1.82817					-3.32193	-1.09091		1.94274	0.780715
	1.09408	0.422193		-0.204818	0.0631508		1.91361	2.22747					-3.32193	-0.0648425		-1.03303	-1.33979
	-3.32193	-1.21644		-1.25635	0.697439		1.64379	-2.45319					-1.75329	-1.28809		1.78871	2.82332
	-0.458982	2.16105		-1.08347	0.199777		1.7662	2.27602					1.00372	-0.465403		0.456923	1.128
	2.12366	3.32946		-2.03517	-1.3321		3.26632	3.16911					-0.562472	-3.32193		1.3539	0.226631
	3.02764	4.01679		0.529202	0.719818		-2.38635	-0.0108623					-0.987775	-1.34049		2.31627	0.236434
	3.85781	4.42149		-1.85782	-0.268552		1.40199	-2.53629					-1.20337	-3.32193		1.46282	0.765555
	2.9028	1.52965		1.03579	-0.0290855		1.61014	1.66974					-1.39543	-1.00202		0.129145	0.00478391
	-1.68642	0.0946931		-2.17984	-0.723521		1.8554	0.898527					-1.05021	-1.68188		-0.773456	-1.09499
	4.20739	4.56983		-3.32193	-1.27993		1.23803	-0.860303					-1.53086	-0.920779		5.68889	4.80199
	0.83171	2.83342		3.60257	1.92365		-1.23902	0.803875					0.0108469	-1.38719		2.94775	1.47028
	-0.91849	0.629805		0.407441	-0.943387		2.39334	1.26574					0.198508	-3.32193		1.9145	-1.21355
	-3.32193	-1.28061		2.18165	0.443922		2.46653	0.614027					6.1013	-3.32193		1.57971	-0.852526
	-0.459077	-0.105709		2.58131	-0.0805593		-2.62611	0.268111					6.24722	-1.09518		0.741072	-1.19106
	1.24888	0.337433		0.0578747	-2.49696		2.53256	0.960676					4.78684	5.49136		1.69493	-0.0360949
	0.312553	0.548331		0.487424	-2.07832		-3.32193	5.60607					0.410244	0.367617		0.716061	-1.18563
	-3.32193	0.640288		-2.38842	1.36786		4.04222	3.53698					-1.14206	-3.32193		1.48312	-0.316038
	-2.57262	0.251007		4.90235	4.04743		2.7477	2.26386					-1.01034	1.6171		3.91457	3.16655
	1.60164	1.99338		1.0115	2.9279		-0.12281	0.682601					3.97636	4.20698		2.8248	0.52949
	-3.32193	0.581566		-3.102	0.265701		3.98415	3.77247					3.2278	4.32646		3.57267	1.00336
	0.482492	-3.32193		-2.89311	2.5298		3.46142	2.9439					5.23526	0.0425511		0.0359747	-1.10604
	-1.0734	0.223393		-1.34502	-1.20485		0.0545778	4.28456					1.73865	-3.32193		1.12119	0.0522396
	-1.64046	0.0256152		4.35226	3.10577		0.503041	2.2005					-1.20274	-1.28037		-0.503572	-0.887507
	-0.84635	-1.07581		0.346545	-3.32193		0.176461	3.78325					-0.725065	-3.32193		2.4834	-0.432976
	-1.29704	-0.457599		0.7812	0.730619		1.64003	0.612023					-1.18714	-1.52267		1.13261	0.592364
	-1.6738	1.0994		0.170826	2.90025		-0.00180269	2.11418					0.517231	-1.24408		3.63381	3.54318
	-1.67053	-1.32225		-0.0160847	-1.47749		2.03504	3.02712					-1.39378	4.51624		2.75048	1.5669
	2.18022	0.596508		-1.62538	-0.208522		1.69525	2.54367					-3.32193	-1.2816		3.54876	1.3235
	4.29075	4.25177		0.950229	-0.945899		2.09075	1.71948					9.7095	8.70257		2.36125	1.54406
	-1.62266	-1.33504		0.851122	-0.12896		-2.51094	1.47484					0.490215	1.60637		1.21907	0.588001
	0.982728	1.16059		-3.32193	1.58919		0.805574	-0.0366605					6.57566	1.86492		2.76091	-0.0674719
	0.283396	-0.864828		2.01801	-0.712122		0.771747	-0.00449496					1.59778	1.62393		-0.785879	0.20948
	2.66442	3.24569		1.68261	1.63984		2.18436	2.585					2.36724	1.82909		2.60194	0.0692148
	-0.0044923	-3.32193		5.08003	5.14102		1.88344	-0.544947					3.6668	1.38509		-0.865047	-1.33229
	-2.87855	4.62684		3.29029	1.04828		0.234171	1.75547					-1.33287	3.73388		3.39808	0.62872
	-2.65544	0.783811		2.03028	-2.69698		2.77625	1.97117					3.97095	6.63438		1.09942	-0.371024
	-3.32193	2.97918		-0.285858	1.90291		-1.21054	2.42266					-1.94742	3.69098		2.87627	0.250973
	-1.03055	1.26751		-0.753038	-0.554462		4.49176	4.57466					-3.32193	-0.331851		4.07632	1.02828
	0.118852	0.126775		-2.21484	0.491697		-0.563655	1.25541					1.72454	2.43216		-0.817988	0.00371248
	-0.719589	0.596545		-1.68642	1.50118		-0.768074	2.47336					0.617637	-0.690472		-0.490142	-1.01146
	0.175902	1.09445		-3.32193	0.314089		-3.32193	1.82047					-1.55695	2.05858		3.34984	0.420247
	3.74564	3.90768		0.828131	2.59368		-3.32193	-1.20514					-0.933811	2.0133		1.20442	0.0151256
	-1.8164	0.133077		-2.16878	1.93503		-0.729679	4.50108					0.0892052	-0.19899		1.21515	-0.0551771
	-1.5521	1.39316		-1.5023	3.86678		-1.88511	3.9068					4.37084	5.11417		2.80629	0.414106
	-0.950438	-0.00449496		-0.0531035	-0.213048		-0.350179	5.13606					8.15222	7.01852		4.07791	1.86142
	2.87312	2.97387		-2.57262	1.07863		-2.02859	0.943176					10.0013	9.57126		1.25005	-0.230741
	1.53729	-3.32193		-2.16878	-0.853063		-2.13647	1.3256					-0.994045	-1.20158		2.62352	-0.237771
	-2.18369	2.06124		-1.83457	-1.16941		-0.846737	4.53975					2.66641	-1.84823		1.27955	-1.25882
	-1.0734	-3.32193		0.697743	3.197		-2.47245	3.9224					-3.32193	0.247035		0.996745	-1.25847
	-0.849311	-0.228215		-3.32193	0.0480323		-1.12389	-0.857086					-0.380238	2.34096		3.48737	-1.12559
	-1.20697	1.07089		1.39263	-2.17608		-2.08111	1.58276					-2.53065	1.03589		3.7356	0.704629
	0.235195	-0.912671		0.0168866	-1.64812		0.316734	1.92689					-3.32193	-1.09316		1.09648	-1.2957
	1.37479	2.16877		0.520451	-1.89691		1.15384	0.469905					0.572281	-3.32193		2.14037	1.10244
	-0.922245	-0.0632977		0.171196	-0.895459		0.88478	2.81059					-1.70423	-1.20158		2.84744	1.27167
	-3.32193	-0.0108623		3.06984	3.69891		0.058308	-0.761324					0.573639	4.11385		3.21387	-0.0351921
	-0.53253	0.491658		-3.32193	1.54326		0.20548	0.125706					-0.422067	2.3553		3.1174	1.63233
	1.64715	2.38718		-2.09643	1.20747		5.96261	5.19128					3.83867	5.19376		4.70865	2.35201
	-0.27038	-2.65013		-3.32193	0.134209		2.47131	1.51428					5.30176	2.34448		3.62062	-0.872417
	-2.18369	2.57355		2.03584	1.38158		-3.22438	0.395795					-3.32193	3.91631		2.00804	-1.13202
	1.24622	-0.294597		1.49527	0.894895		-3.32193	0.114401					5.13847	-1.75183		3.50152	-0.720784
	-3.32193	1.87101		2.87397	1.95913		-0.168567	1.16503					0.0929058	-2.0287		4.33977	0.37732
	0.257252	0.729082		-0.481946	0.79877		1.08001	1.08958					-0.0462312	-1.38719
	-2.65544	-0.185168		-3.32193	0.272047		-3.32193	1.87246					-3.32193	-0.657624
	-3.32193	0.00710449		-0.0576841	0.220591		2.84894	1.75461					-3.32193	-0.970407
	-2.18369	0.199744		-2.86165	-1.05079		2.65407	0.353935					-3.32193	-0.865375
	-3.32193	3.94811		-1.79557	1.30555		2.13797	-1.53589					1.71216	-3.32193
	-2.21484	1.96267		2.47306	-0.182376		-3.32193	2.17367					-3.17217	-1.26532
	-3.32193	1.92272		-0.502584	1.41466		3.08643	-0.765778					-3.32193	-1.15374
	-2.61492	-0.000198709		-3.32193	-1.21658		0.95136	3.13062					-3.32193	-0.875241
	-2.05908	-0.0551913		-3.32193	5.09222		-3.32193	-0.765197					-0.337307	1.7307
	-0.273067	0.926045		-3.32193	1.81963		-1.52273	1.38217					1.39362	-0.388653
	0.143734	2.16499		-3.32193	0.0933412		-0.271236	1.58008					6.919	5.94841
	-0.0531035	1.66869		-1.98882	-0.0577474		-1.04493	-0.0660737					-1.37929	-1.2816
	-1.0766	3.62812		-1.07641	0.321378		-1.51721	2.74088					0.846408	-0.741615
	-1.26105	-1.03419		2.64262	-3.32193		-1.48136	0.203358					-3.32193	-1.26814
	1.09066	-0.519139		-1.20864	0.264523		1.58242	-1.86412					0.372437	1.36611
	-1.03055	1.09667		2.13965	0.190704		2.14679	3.41102					8.05745	7.22156
	-3.32193	3.03132		1.84339	-1.56618		1.40213	0.623892					-2.03652	0.912066
	-1.8312	2.48646		1.47346	0.757598		1.11999	-2.17608					-0.466697	-1.0647
	-2.33627	0.780467		-3.32193	0.105355		-1.10963	-0.105653					5.26541	5.96305
	-2.99674	1.34554		1.47056	3.34866		-3.32193	-0.0315056					6.35161	6.49959
	-3.32193	0.284338		5.88596	4.69742		-1.43112	0.337667					-1.1306	2.99421
	0.58959	1.09129		0.244246	-0.583293		-3.32193	0.350654					-1.05501	-1.40321
	0.754402	2.38263		-1.29502	-3.32193		-3.03671	0.733786					-2.09448	-0.920779
	-1.18257	0.504067		-1.51721	1.18704		-3.32193	-1.331					-3.32193	-1.08982
	-1.42198	0.132047		-1.62198	1.77731		-3.32193	2.40731					-3.32193	3.03419
	1.99208	3.66908		6.66468	7.03245		-1.01993	1.30445					-3.32193	-1.05818
	3.06785	2.81326		0.0993017	0.333202		-3.32193	1.11438					-3.32193	-1.28809
	-1.30186	0.0100132		5.09653	3.54621		-3.32193	-1.30853					-0.73078	-1.49221
	0.258542	1.98286		0.122101	-1.44545		-3.32193	1.0003					2.02345	-2.82791
	-3.32193	1.46935		-2.16878	1.16546		0.905359	-3.32193					-2.53065	1.07973
	-2.21484	2.10899		-0.321092	-2.83194		0.164334	-0.0676501					3.82159	4.19864
	-0.670446	1.43508		1.23133	-1.89039		-0.349048	0.316684					3.1224	-0.312578
	-1.01993	0.45552		1.4158	1.63568		1.40847	-0.525172					-2.03027	4.38736
	-0.475649	0.108952		-1.01588	-1.24743		-2.05132	0.129789					-0.490542	-1.03209
	-0.34121	3.69264		-1.16579	-0.506963		0.535568	-3.32193					0.68239	1.39257
	-1.72175	-1.15051		0.320853	0.118764		-0.529332	1.84358					0.685527	-0.70636
	0.127542	1.60294		0.586536	1.04052		-0.364065	0.284231					2.01298	2.1521
	0.0614425	0.301079		-0.511396	-0.0851055		0.181448	2.00253					1.32203	-3.32193
	-3.32193	2.61415		0.844943	-3.32193		-1.51542	0.339065					2.07888	-3.32193
	-3.32193	-0.897149		-0.00114008	-2.1477		0.76435	0.875865					4.97117	2.14744
	-3.32193	2.56236		0.602604	0.476647		0.536624	1.42672					1.49489	-2.03484
	-3.32193	2.42138		0.233217	-1.16688		-0.74933	0.508715					3.10671	0.825271
	-3.32193	1.62237		-2.64298	0.0933412		0.139522	1.01544					-0.881538	-1.06961
	-3.32193	0.256924		0.92386	1.81835		1.88492	0.688793					-3.32193	0.876365
	-3.32193	-1.17726		-3.32193	-1.22308		1.97446	1.988					-0.197854	-2.03484
	-1.28662	-1.15977		-2.65544	0.52356		3.69588	3.47898					2.26765	3.97584
	-1.98882	1.18656		-2.38635	1.58014		0.416659	0.0314546					-3.32193	-1.25086
	-0.389488	-3.32193		-3.32193	-0.0415542		2.6332	1.56928					0.27624	-3.32193
	-2.01767	-0.671287		-3.32193	0.16165		1.0904	-1.65124					6.13702	5.96303
	-1.38313	-0.320495		-2.38635	0.640288		1.91253	1.2448					5.29473	6.96326
	-0.465522	0.384846		-1.20697	0.123473		1.86603	4.43157					4.46322	2.48097
	-3.32193	-0.185168		-2.21484	1.47918		5.67616	5.03133					2.53504	2.25339
	0.301354	2.65521		-3.32193	2.54607		5.99808	5.00884					3.5023	0.196225
	-0.462609	-1.32813		-3.32193	0.170032		3.04613	-3.32193					-0.921457	-3.32193
	0.38557	-1.65463		0.0304455	2.23479		1.86536	0.650588					6.05439	0.0246353
	1.43706	-0.174136		-2.33834	2.6164		1.8605	-0.409479					4.99784	2.1838
	1.01536	3.76943		0.797794	-1.6076		1.31583	-0.780456					0.412136	-3.32193
	0.0993017	-2.02376		1.1296	1.49375		0.399115	2.67993					-1.13714	-0.275454
	-0.909127	3.96097		0.0977702	-0.502275		1.07734	1.09326					-2.06854	1.86495
	-3.32193	1.7704		1.19698	2.97904		3.75774	3.79445					1.14768	-0.864638
	-3.32193	0.123473		-0.18706	-0.413366		-0.377353	0.860757					-2.53065	1.15365
	-3.32193	-0.258209		-3.32193	-1.32225		-0.529207	-0.185209					-1.72008	0.806454
	-3.32193	1.2307		2.0661	2.56757		-1.91577	-1.34009					-0.89415	-0.833645
	-3.32193	2.88413		-3.32193	-0.0108623		1.20876	0.741998					1.70499	-0.658077
	-3.32193	0.235201		1.8992	-0.330888		0.66598	0.462321					5.1013	5.21742
	-2.06486	-0.0570336		-3.32193	0.62871		4.50155	7.32277					1.19191	-0.125903
	1.63799	-0.446669		-3.32193	1.11763		0.631466	2.48174					0.758377	-0.875241
	-2.18369	-0.744024		-3.32193	0.752816		-1.87345	-0.679308					0.0337452	0.434993
	-3.32193	1.61463		-3.32193	2.78392		1.14247	2.59211					4.78919	3.56381
	-3.32193	5.05031		-3.32193	4.44157		-0.61227	-0.153305					1.15891	2.82521
	0.804162	2.6273		-1.77421	0.0480323		0.439208	-0.573495					4.23283	2.53232
	2.39097	3.63412		0.54456	-2.05685		0.578494	1.18761					-0.46881	-3.32193
	-2.55159	0.222621		4.45908	4.61483		-3.32193	0.928665					1.08214	-1.2319
	-2.29982	0.603359		2.02725	3.12428		-3.32193	0.433263					-2.02121	-0.0648425
	-2.57433	2.37136		-1.85782	1.19811		-3.32193	3.28697					-0.0301939	0.228523
	-1.17717	-3.32193		1.07455	0.230328		-2.21484	-1.03635					0.603737	-3.32193
	1.63151	4.04435		-3.32193	-1.16712		0.673915	0.690138					5.71661	3.87694
	0.0104374	1.70893		-2.65544	0.797235		-3.0959	1.50625					-3.32193	-0.705544
	-1.35941	3.04371		1.00623	-0.442087		-2.08867	0.00710449					2.10823	-3.32193
	-0.43361	-0.644578		-3.32193	0.87462		-2.30241	-0.115391					-2.03652	3.38786
	3.09661	4.16911		-1.27201	-3.32193		-1.69984	1.66906					9.33621	9.78415
	-0.935528	2.06421		0.593215	-1.67319		-1.40272	1.30772					-3.32193	-0.980005
	-1.89604	1.32097		0.90569	-0.209335		-0.629445	-0.253931					-3.32193	1.08164
	0.582868	0.740106		-3.32193	-1.04183		2.3526	2.80819					-3.32193	0.00548794
	-0.227369	0.212426		-1.07076	0.332595		-2.31027	1.96492					-3.32193	0.806985
	-1.32306	0.950831		5.04289	4.85198		0.0692594	3.26441					-0.799269	-0.833645
	2.69385	2.44724		0.648546	-1.40842		-3.32193	1.91817					-3.32193	0.00513299
	-1.23612	-1.41317		-3.32193	1.08255		-3.32193	-1.117					-1.20337	-3.32193
	-1.96649	0.638873		-0.222056	0.265451		-3.32193	-0.207893					4.57394	6.37382
	-0.22229	1.39244		-0.984217	-1.83576		1.56585	-0.629107					1.60782	-0.633371
	-1.32608	-3.32193		-0.208025	-0.538433		1.80943	0.661782					-1.09136	-0.295037
	-3.32193	2.98158		2.36502	1.48667		1.29326	-0.770475					-1.18857	4.422
	0.126426	-1.77881		0.648716	0.414856		0.42964	-0.17714					6.27508	7.03542
	2.83205	-0.57202		0.231161	0.8751		1.98384	2.21496					0.734334	3.71748
	-3.32193	1.08629		4.56498	2.07532		-3.32193	-0.863844					-1.34085	-3.32193
	-3.32193	1.23062		-1.03055	0.234812		0.0357093	0.507485					-0.60044	-0.584565
	-0.255604	2.09752		1.63274	0.71047		2.38935	-1.90853					-1.20172	3.16273
	-3.32193	1.76639		-1.5209	2.13997		2.70112	1.9735					-1.00147	-3.32193
	-3.32193	4.53019		3.46688	2.45093		0.321763	-3.32193					-0.455037	0.588675
	-3.32193	2.74297		2.24219	2.08422		0.696351	2.05502					-3.32193	2.29002
	-2.16878	4.66827		3.3048	1.10649		3.84974	3.21425					0.636111	2.38774
	-1.16891	-3.32193		1.58316	1.50098		-0.764286	-1.34239					6.88274	5.9496
	0.870876	9.78794		-1.15266	-0.80765		-0.354688	0.609894					-0.322541	-3.32193
	-0.0980131	0.463768		-1.27201	-2.18206		-3.32193	-0.00449496					0.284575	-3.32193
	-3.32193	0.645794		2.27426	1.8498		-3.32193	1.40968					0.6078	3.81726
	-3.32193	-1.16061		-2.08867	1.27001		2.20451	1.59657					6.85744	7.00506
	-2.42944	0.0554319		-3.32193	-0.185168		0.0961479	-0.686751					5.42971	5.69263
	3.66387	3.64666		-2.87247	0.13264		1.49589	-1.61955					-1.27368	-3.32193
	0.526349	0.0139524		-0.701839	2.01961		1.29654	-0.572713					0.711989	0.380465
	2.47976	-0.426242		-1.85782	2.23342		3.30607	3.64838					5.95639	5.55923
	-1.72292	3.13495		2.62814	0.388418		0.499969	0.855319					4.83065	2.73421
	0.00916849	0.746707		-0.830224	-1.15204		2.43229	1.89988					5.17805	1.77076
	-3.32193	1.82563		-3.32193	0.22836		0.593845	-0.0566347					-3.32193	-0.597812
	-1.85782	2.04242		-0.421813	1.67449		-2.81173	-1.28642					-1.25624	-3.32193
	-0.207114	-3.32193		0.00872662	-3.32193		2.54307	3.44715					-0.419366	1.21515
	-1.84677	-1.25103		5.17577	5.13006		0.477573	-0.616005					0.851122	-1.99958
	1.05318	0.995037		0.402304	-0.00449496		-1.46069	1.29127					-0.636715	5.6721
	-1.27201	1.08034		2.41983	-0.117486		0.87925	-1.32225					-0.338799	-1.99958
	0.762293	-3.32193		-0.425591	-3.32193		-0.73134	0.716704					5.23839	2.17454
	-1.59369	0.338792		-1.67076	-0.0570336		0.333319	-1.1622					1.22746	1.44608
	-0.72031	2.38021		-1.25341	-0.36562		0.948805	3.1095					-0.783134	-1.28809
	-1.14482	1.37468		1.0112	0.635398		-1.47535	-0.285171					4.53228	4.84676
	-2.65544	6.93706		-2.65544	4.11906		-1.54436	0.016072					3.66242	6.49699
	-3.32193	4.57321		-3.32193	0.369589		-0.104014	0.779462					-0.994045	-0.0713086
	-3.32193	-1.07723		-3.32193	1.25795		-2.12604	0.788552					-1.2372	-3.32193
	-0.502643	4.10695		1.23266	3.97094		4.58282	3.74424					6.71108	6.37647
	-1.90618	-0.381032		-1.65792	0.445976		6.1802	4.70711					-0.340383	0.120763
	-1.72222	4.54766		-0.00437729	-1.68467		3.78743	1.17762					-3.32193	-0.910391
	-2.26933	1.24263		-1.37526	0.812306		3.52088	0.612576					-3.32193	-1.25086
	-1.35376	0.803924		1.12632	1.34714		1.23263	2.17687					-0.612138	-3.32193
	-2.65544	1.055		-3.32193	0.13325		-1.67053	0.0471716					-0.814379	-0.694451
	-3.32193	1.37327		-2.18369	0.123768		2.39456	0.917242					7.79943	7.07314
	-1.85782	2.95122		-0.00437729	-1.87174		5.05452	3.45136					-3.32193	-1.02957
	-1.0766	2.31446		-2.38635	1.08255		3.7745	2.83612					-0.505173	-1.68188
	6.77202	7.13193		-3.32193	0.123768		3.21385	2.09728					-3.32193	0.117725
	-1.01564	2.37864		-0.457708	-0.268552		0.845482	-0.622063					1.75566	-0.559726
	-1.07725	-3.32193		0.835413	-3.32193		2.26089	3.03302					5.69403	2.14566
	-3.32193	0.126775		-2.15713	2.58571		-1.23321	0.449764					3.02522	-3.32193
	0.783816	2.64924		0.391261	2.85094		-1.84328	1.84948					-0.418827	1.43002
	-0.572559	0.610893		-3.32193	-1.06509		6.31359	4.70701					-3.32193	-1.20158
	-2.38635	3.96578		-0.447445	1.25795		-0.365021	1.39244					1.36762	-2.41942
	-0.772091	-0.0657864		-3.32193	-1.16061		0.430911	-0.0370957					10.6305	9.74245
	-3.32193	4.55798		-3.32193	-0.59264		0.896534	1.67872					6.85092	7.42599
	0.333994	1.86856		0.237443	-1.24406		-1.85782	-0.253531					8.07485	8.75675
	-1.13016	0.423609		-3.32193	-1.22496		-0.651259	0.455516					-0.553461	-3.32193
	-1.76175	0.794991		1.43649	-1.75082		3.00266	3.03418					-3.32193	-0.811223
	-2.65544	1.92365		-2.08867	0.697959		2.22885	2.8456					0.00825439	1.42461
	-0.0942398	1.49164		-1.85782	-0.213048		5.92065	6.85293					-0.99197	1.112
	1.4695	1.40458		-2.65544	0.883837		-1.00288	-0.643886					-2.06854	0.300615
	-0.208719	1.63131		-1.2882	-2.18206		1.24421	2.07086					-3.32193	-0.513234
	-0.961567	-3.32193		7.47259	6.26785		7.07913	7.70396					-3.32193	1.96045
	0.552543	1.50901		1.82954	-1.53265		4.41138	4.06083					1.83822	3.16546
	3.06641	1.73593		2.41549	-0.127137		3.39986	4.47861					10.0041	9.13867
	-0.2209	-1.32776		0.646259	-1.38706		3.75643	2.56393					3.98194	1.51532
	-0.99765	6.97061		-0.612408	2.05798		1.86591	1.58622					-0.10239	1.72089
	0.891558	3.54557		1.14015	-1.4092		-2.01191	1.13902					6.20808	6.66883
	-1.86571	0.238078		-3.32193	0.513852		0.888672	0.387782					-3.32193	1.53995
	-1.13525	0.0975596		-3.32193	-0.0632977		0.995108	1.51469					8.35017	8.37877
	-2.2221	2.58667		-0.935528	0.235201		-0.518488	-1.15988					-1.39543	0.571724
	-3.32193	0.3572		-1.7026	0.743258		2.64427	1.95647					-1.75896	-1.0647
	0.38272	-1.86547		0.267532	1.71456		5.13399	4.61834					-0.872925	-3.32193
	2.07496	2.19786		-3.32193	0.321378		3.28379	2.16605					10.0105	9.62854
	-0.72031	1.9787		2.35069	-1.81142		3.59062	3.27921					-3.32193	-0.363636
	1.04313	0.728478		-1.68642	2.43716		-1.29597	-1.34124					-3.32193	-0.034983
	0.953951	0.643767		-0.845273	0.468104		1.57748	0.639232					-0.914553	2.67283
	-3.32193	2.41219		1.71969	-0.026363		1.5908	-2.53557					-1.05383	-0.264994
	1.63378	0.309486		-3.32193	-1.03344		-3.32193	-1.15874					7.79987	6.40933
	0.192553	0.811751		-3.32193	-1.02361		-0.720738	2.37256					-3.32193	-1.02658
	-0.194403	-0.608132		-3.32193	1.95804		0.494312	1.46523					5.76532	6.66674
	-2.21484	0.947917		-1.68642	0.312649		0.126412	1.89772					-0.85665	4.66611
	-1.85782	1.90149		-3.32193	1.39539		-0.0184526	-0.00510775					-0.898234	-0.69598
	-3.32193	3.05044		-3.32193	3.16291		3.18791	3.53577					-3.32193	1.69283
	-3.32193	0.0602624		-3.32193	1.79573		0.14225	-2.1477					-1.20337	-0.58908
	-3.32193	2.49266		0.574572	-1.87174		-1.56396	0.596976					8.99944	9.02053
	-1.85782	3.88864		-3.32193	0.325558		0.91846	2.13407					0.902958	-0.28396
	-3.32193	-1.07961		-3.32193	0.0637452		-0.0357812	2.09751					8.81049	8.98969
	-2.65544	1.57993		-0.00437729	-0.504079		1.70329	2.27644					-3.32193	-0.0648425
	-3.32193	1.92244		-3.32193	3.58353		4.88577	4.3463					-3.32193	-0.988106
	-2.16878	-1.16061		0.115087	1.71456		-1.01706	-2.90559					8.49048	9.03524
	-3.32193	2.04181		-3.32193	3.25094		2.57176	1.77655					-2.01311	1.80438
	-3.32193	-1.28642		-3.32193	-0.0228141		0.82042	0.0936203					0.607354	-3.32193
	-1.87345	1.27262		-3.32193	6.3078		-3.27609	2.57732					5.63908	5.6783
	1.11632	-0.435029		-3.32193	3.39289		6.63847	6.69057					-3.32193	0.228914
	-2.38635	3.77332		-3.32193	1.83581		5.85851	6.13941					0.0861086	3.17704
	-3.32193	0.0288463		-3.32193	5.21587		0.67515	2.83415					8.27278	8.17435
	-3.32193	9.11068		-3.32193	4.34309		-3.32193	1.23839					0.487619	-0.70636
	-1.09016	-1.18697		-3.32193	4.16139		-1.87345	0.571304					-0.975701	-0.764462
	-3.32193	1.41771		-3.32193	-1.14809		-3.32193	1.69291					-2.02121	0.497862
	-3.32193	1.28883		-3.32193	-1.30966		1.68447	4.43589					2.05546	-1.70156
	-3.32193	0.545666		-3.32193	0.394433		1.88131	1.98703					0.963529	2.11937
	-3.32193	3.46137		-3.32193	1.36486		-1.50473	-1.16008					6.92062	7.10675
	-3.32193	3.47804		-3.32193	-1.18668		-1.85782	0.445576					6.18165	8.54606
	-2.38635	-0.696438		-3.32193	0.593492		0.233754	-0.689916					-3.32193	0.64508
	-3.32193	0.796947		-3.32193	-0.782814		-3.32193	0.0933412					-3.32193	-1.00855
	-3.32193	3.0757		-3.32193	0.594727		1.94544	4.96176					5.98077	3.0972
	-3.32193	-0.0570336		-3.32193	5.88179		-0.158018	0.234258					2.93839	-0.562188
	-2.65544	8.54391		-3.32193	6.21255		-1.79184	-0.0355958					1.24805	-0.0719391
	-3.32193	-0.864186		-3.32193	-0.982071		0.744346	0.0510286					-0.557503	1.20412
	-3.32193	2.84603		-3.32193	1.11443		2.28856	1.03199					7.3681	8.05264
	-3.32193	1.04639		-3.32193	0.621049		0.453323	-0.528432					0.551633	-3.32193
	-3.32193	1.87879		-3.32193	-1.24595		2.2732	-1.95382					-0.639089	3.04579
	1.3373	3.4478		-1.63263	-1.18578		-0.563438	2.63604					-1.32297	-3.32193
	-3.32193	0.965001		1.38073	-1.51349		-1.30859	-2.01449					-0.943757	-0.797472
	2.90543	0.576173		-0.22102	-1.52298		1.36484	-1.69002					-1.39543	1.49808
	1.99214	0.133732		-0.58737	2.04168		3.49363	3.79749					0.292041	1.69921
	-0.41714	0.272387		1.2532	-0.0249704		-3.32193	1.98243					1.45962	1.29518
	-1.10987	1.4787		-3.32193	-0.355812		-3.32193	0.933295					0.517231	-1.00202
	-2.58554	1.32617		-1.85782	1.91941		-3.32193	-0.507759					-1.51044	0.904744
	-1.87059	-0.232525		1.00708	2.31183		-3.03671	-1.28642					0.933888	0.632503
	-3.32193	0.472401		-3.32193	-1.18472		1.62912	0.0420835					7.25805	6.57147
	-0.119775	-1.77123		-3.32193	1.49151		-0.442574	0.960605					-3.32193	-1.20158
	-3.32193	0.392624		-3.32193	0.952525		2.12117	-1.90732					-0.605127	-1.00351
	1.83402	-1.50044		-3.32193	-0.846868		2.63878	1.5939					-0.960066	-1.49221
	-1.5023	0.164082		-0.0432344	2.55035		0.685184	-0.73918					1.00823	3.35782
	2.1241	2.39373		-1.03055	0.13325		-1.85782	0.36299					1.73262	5.3648
	-2.15823	0.470764		0.517169	-1.28642		-1.85782	1.37468					-1.12091	-3.32193
	-2.35639	-0.0723271		-3.32193	1.74442		1.60164	4.0359					-0.272641	-0.121436
	-1.5023	3.17883		-3.32193	-0.289825		-0.453161	-0.923649					8.72929	8.22774
	-3.32193	2.33842		-1.87345	1.18704		0.879997	-0.725601					-0.783134	3.35668
	-2.38635	-1.16712		1.4331	-1.86547		2.18284	1.47884					4.15915	4.51834
	1.029	-2.17608		-0.488108	-0.00449496		0.079828	0.682532					-3.32193	1.06525
	-2.07231	-0.384257		1.63417	1.25795		1.94686	2.20417					2.85114	0.996798
	0.386729	1.63278		-1.53608	-0.0295972		2.21026	2.83847					3.54458	5.69795
	-0.371576	0.129893		-1.27201	-0.695889		3.28389	2.67237					0.245715	-2.03484
	4.95993	5.50186		0.154533	-0.689916		2.42372	2.81254					2.03368	0.701922
	-2.45628	0.0314631		0.42377	1.40045		3.63178	3.5798					0.17158	-3.32193
	1.37502	2.58436		0.095402	-0.369921		1.19113	1.31119					6.59499	6.46585
	1.51537	2.03015		-3.32193	1.85167		-2.33002	0.414559					-0.256242	-0.764462
	0.869735	1.05724		-0.49523	1.17952		2.08117	2.17177					-1.07991	-1.5291
	-0.59065	0.885407		-0.0278292	-1.52238		0.785012	0.999297					-0.0637891	1.22329
	-3.32193	-0.15781		1.6817	1.37964		-1.7076	-1.22378					-2.02121	0.270156
	-1.98882	0.622324		1.7013	2.43286		1.34045	-0.166736					-0.898234	-3.32193
	-1.0043	1.21019		0.787257	2.4247		-0.688841	2.38603					1.19464	-3.32193
	-0.442854	0.0933412		-0.510964	-0.454737		1.85517	-1.79718					2.41374	2.29007
	-2.60418	-1.32225		-0.573834	-0.392826		0.728105	-0.862515					-1.39543	0.167209
	-2.65544	2.76287		0.566735	1.01818		-1.32532	0.739825					-1.48657	-0.535179
	2.75932	1.00665		2.91949	3.21043		-0.959752	1.61031					-3.32193	-1.19508
	-3.32193	-1.27571		-0.320198	1.84106		4.69559	3.66265					-0.930294	4.05033
	2.66839	0.608927		-2.38635	-1.11048		2.78013	2.98656					-1.18714	-1.99958
	0.942616	0.814366		-1.81743	-1.07303		4.78599	4.30276					5.61815	-0.460808
	1.48626	1.16403		1.76741	-3.32193		1.44828	1.46909					0.087019	-3.32193
	-0.0791293	1.43008		-3.32193	1.2612		0.344685	0.643966					5.7787	6.35017
	-1.53802	1.86924		1.12508	-1.439		2.06966	-1.45809					-2.03652	0.671058
	-3.32193	1.27129		-2.65544	1.58323		-1.13748	0.986235					0.210355	1.15565
	-0.0103115	-1.21658		-3.32193	0.0471716		1.51445	-2.9364					-1.09075	-3.32193
	-1.64781	-1.33258		-3.32193	-1.22308		0.363195	-0.205304					-1.13007	-3.32193
	-3.32193	-1.18578		-0.524803	-2.1477		1.22282	-1.15137					4.82911	0.0611031
	-0.0147333	-3.32193		-1.26529	0.225115		4.14175	4.66319					-0.461357	-0.943457
	-1.87345	1.16483		1.66686	1.24295		2.03023	1.59641					9.12187	8.84087
	-3.32193	-0.887471		0.759668	1.77844		0.935698	-0.198503					-1.06649	-3.32193
	0.449665	0.089749		-0.121459	-1.83576		-0.159906	0.980907					0.539517	-3.32193
	0.576133	1.79279		0.711347	-2.18206		0.772416	2.2897					6.7046	6.40094
	3.68663	3.91396		1.76359	-3.32193		1.14408	-0.504545					-3.32193	0.876063
	-0.305376	-1.04108		-2.18369	0.947917		-1.00702	0.690423					-2.2461	0.444974
	1.22413	-0.880436		1.80126	-1.32852		1.43384	2.93615					-3.32193	-1.20158
	1.34044	0.846067		0.327329	-3.32193		-1.5328	1.863					-3.32193	0.628133
	2.30791	2.73573		0.377685	-3.32193		1.53136	-0.093724					-0.719019	-1.19508
	2.91215	2.70299		0.935881	-2.18206		-2.21484	1.53323					-0.789214	-3.32193
	2.9282	3.78172		1.59384	-2.1477		-0.437524	2.48304					0.847037	-2.03484
	0.322793	0.112123		-3.32193	0.449046		1.98356	2.46927					-3.32193	-0.65128
	-1.60823	-1.11334		2.49219	-0.8727		2.69682	2.52599					-3.32193	-0.476556
	0.962963	1.51136		1.57717	-2.1477		3.15707	-0.324326					-2.53065	-1.09091
	1.62015	2.59594		-3.32193	-1.06509		2.89527	3.35533					6.58573	6.42922
	-2.01286	1.46711		2.32359	-0.674199		1.36743	-0.155992					0.829446	0.993558
	-0.0325036	-3.32193		2.00544	-0.404045		-0.506754	0.747777					2.17717	2.68961
	0.400333	-3.32193		-0.237924	-3.32193		2.16785	0.00923702					5.06713	6.76863
	-3.32193	2.94133		0.616944	-1.12977		0.294556	2.40562					-1.01034	-3.32193
	-2.77568	-1.28642		-1.08845	0.987149		-1.63683	-1.27143					-0.673327	-3.32193
	1.04104	-1.79186		1.6863	2.3051		-3.32193	0.217632					2.0882	3.57914
	-0.7929	-0.706094		-3.32193	1.945		-0.653899	1.20338					5.05586	3.40823
	0.486146	2.5801		-3.27609	-1.28575		2.40031	-0.458288					2.53392	0.981999
	2.30543	0.34481		-0.540115	1.01147		1.72365	2.14576					-1.40119	-0.631068
	-1.08516	1.30098		2.30358	1.16872		1.30902	2.43367					-0.818377	-3.32193
	-3.32193	0.434172		-1.0734	0.768991		-2.62742	0.295349					8.39244	8.93134
	4.62902	2.72696		-0.280987	2.36187		0.57876	2.011					-0.715293	0.951875
	0.218269	-0.14971		0.376811	2.10134		0.215267	1.58344					0.430318	-0.394788
	0.761979	1.45716		-3.32193	0.123473		1.92442	2.16705					7.9669	7.70924
	-3.32193	1.58323		-3.32193	5.57421		-3.32193	0.130436					6.109	2.33579
	-3.32193	1.79071		-3.32193	2.4437		-1.43035	2.79333					9.21435	8.33572
	-3.32193	1.86014		-3.32193	1.50883		-1.09625	2.58531					1.35141	1.27938
	-3.22438	1.14987		-3.32193	-1.24919		-2.35379	0.150077					1.61259	2.70853
	2.41262	-3.32193		-3.32193	1.77486		0.283401	-1.76704					-1.70423	-1.00202
	1.76572	2.25742		0.403282	-0.0488569		2.51534	3.10997					-3.32193	-1.28809
	-0.838314	-0.622907		-0.0432728	-1.04806		1.2873	0.575697					1.186	-3.32193
	-3.32193	-1.03014		0.444835	-0.0803865		3.32113	1.69792					7.27205	8.09497
	-1.85782	0.388066		-2.20343	-0.598878		-0.882171	0.609477					5.02206	4.56109
	1.49844	6.50682		1.20923	1.35812		3.04176	2.8218					4.98404	4.44946
	-2.65544	4.64242		-3.32193	-0.175073		-0.293774	-1.16486					5.27988	1.39552
	-3.32193	2.09886		-3.32193	-1.07961		1.90718	2.05383					-1.61957	0.408357
	0.0722905	-3.32193		2.69105	3.76625		-0.369299	2.31649					-1.28987	-0.389646
	-2.27631	0.00710449		1.73872	-0.689916		1.23571	-1.35939					7.72718	8.12195
	-2.18369	-0.0577474		-2.65544	2.35639		-0.717861	0.177436					-1.72008	1.2808
	-3.32193	-1.21658		0.14156	-3.32193		0.763706	1.05047					-3.32193	-0.500944
	1.47942	3.49993		1.1862	-0.621815		-0.600232	-3.32193					-0.698192	-3.32193
	-1.87345	1.84384		-0.697448	1.4457		2.01886	0.0933412					-0.014952	0.0996265
	-3.32193	0.0671147		1.32566	0.13325		3.75808	3.42696					-3.32193	-1.09777
[truncated: 28,135 more rows]

## Sheet: Fig. 2d
source data Fig. 2d: Log2 mean RNA (cytosol) pseudocount
	LTR_cyto			LINE_cyto			SINE_cyto			MMSAT4_cyto			PROMPT_cyto			enhD_cyto
total (n)	3306	3306		2876	2876		6288	6288		923	923		1309	1309		706	706
T-Test	1.04075e-187			4.5149e-11			4.93193e-29			1.19526e-25			0.00795336			0.484707
																ns
	Het_LTR_cyto	TKO_LTR_cyto		Het_LINE_cyto	TKO_LINE_cyto		Het_SINE_cyto	TKO_SINE_cyto		Het_MMSAT4_cyto	TKO_MMSAT4_cyto		Het_PROMPT_cyto	TKO_PROMPT_cyto		Het_enhD_cyto	TKO_enhD_cyto
	0.629155	-1.1019		-0.0281471	-1.43051		-3.32193	0.535839		5.5125	6.41777		2.01286	8.5276		-0.765661	1.81637
	0.38193	-0.546906		-2.14022	-1.30269		0.396729	-0.0604793		5.38579	5.8234		8.43046	7.49983		-0.470865	-0.160387
	-3.32193	0.204484		1.22967	-3.32193		-0.354368	0.127984		1.70234	3.80289		2.30563	1.88193		0.571619	5.08591
	-3.32193	0.131479		-1.29667	-3.32193		0.280751	0.243398		2.96766	5.31803		4.77579	4.48883		-0.111942	3.67701
	1.01911	-1.37561		-0.0735714	-2.197		4.20842	2.76293		6.43493	6.5188		5.46869	5.96308		2.37509	4.53454
	1.80728	1.16922		0.0919514	-0.311261		0.7832	-0.371079		8.37588	8.93973		7.99219	8.27048		2.98357	4.77325
	-3.32193	0.262441		-1.67427	0.647148		4.78324	5.23896		2.91344	6.5272		-1.63498	0.0790354		-1.17239	-0.46784
	-3.32193	4.56436		0.475397	0.0297221		3.50777	3.06409		6.24525	6.32288		10.709	10.3563		0.750049	2.63054
	0.854104	-1.20803		-3.32193	2.55378		1.65452	0.0969396		5.14377	5.20868		9.58589	8.60636		-0.0070098	3.26338
	2.41472	0.824932		-3.32193	0.324493		-3.32193	-1.00833		4.53577	4.9273		7.698	7.92129		2.91759	4.87628
	-3.32193	2.07447		-3.32193	0.30085		-3.32193	0.933186		5.75534	5.51969		3.11476	0.880959		0.090069	1.94385
	-1.39947	3.229		1.08918	6.08177		1.34416	-0.0830945		7.13979	7.50998		-1.23582	-3.32193		1.35316	5.03321
	-2.12687	1.11837		-3.32193	5.83791		0.229296	5.26992		7.67305	7.6432		-1.50024	2.20087		0.571619	3.62691
	-3.32193	0.751407		3.2572	3.29503		-2.16878	2.31179		2.15951	5.01469		10.9374	10.5665		0.105989	3.6122
	1.53941	-1.88742		0.890535	2.3108		3.93415	3.23603		4.29807	6.25057		5.67855	5.12598		4.26851	5.6612
	1.6529	-1.23642		2.2709	-2.04133		0.145673	-3.32193		-0.425046	6.2186		-0.208058	-3.32193		1.09688	2.17637
	0.84009	-0.701075		0.258478	2.56652		-0.326614	-3.32193		1.82311	6.33919		8.02994	6.61998		1.84743	5.35732
	-3.32193	2.96964		0.488666	1.25198		-1.0947	-3.32193		4.02283	7.30276		3.42399	4.06447		-1.32326	0.686478
	-0.0903032	-1.85723		0.51393	-1.31659		1.48535	-0.692336		0.825964	4.41764		6.52082	6.4976		2.5236	2.52527
	-1.31418	-3.32193		3.20457	2.54781		-3.32193	1.55045		0.694402	3.86147		1.72609	6.26752		-1.2811	0.0429546
	4.64792	8.90917		0.214415	1.68957		-1.10617	-2.33976		-0.833977	3.31794		5.77476	5.06781		1.57396	1.78034
	3.25634	1.5863		-0.297342	1.12715		-0.760129	-1.20448		6.09876	5.31662		10.0279	10.2901		2.76288	4.02043
	-0.0785041	-1.85723		-0.321127	0.152103		-1.05712	-0.692838		5.52018	4.81508		4.70535	4.51976		1.54397	4.6616
	-1.49123	-1.18344		-0.428126	-0.132396		-1.27972	-1.50866		4.92862	4.7994		7.71838	7.14218		0.0314367	0.858818
	-3.32193	2.01081		-0.632289	2.07465		0.713917	0.928973		4.40168	3.91195		4.55271	-0.100522		-1.03521	-0.704925
	3.31668	-1.84605		4.27169	5.61453		1.84515	-0.371079		6.00829	6.36886		0.431233	1.21638		-1.1868	0.827125
	3.00112	5.87895		3.141	2.43854		4.03017	2.03799		5.25957	4.70784		8.6042	7.4554		2.41137	3.22245
	-3.32193	-1.18344		-1.13137	-1.67919		2.55616	-1.79498		5.93949	6.24941		9.59473	10.4009		1.6461	2.55316
	0.190411	-1.70062		1.18797	-3.32193		3.27305	3.64008		5.56122	5.48024		-0.678043	0.270477		2.18181	2.26765
	-1.49123	-0.909216		-1.25865	-1.81713		-1.50549	1.24046		3.79733	5.73396		-0.529358	1.78082		0.458605	1.08005
	1.91914	-0.235917		2.59367	2.11555		2.03311	0.484113		6.85998	6.98381		-1.2811	-0.197472		1.91938	1.42385
	-1.814	4.82377		1.79891	3.50553		-0.0281471	-0.265292		6.82931	7.41873		5.43173	6.78187		1.31832	1.982
	3.53649	1.55746		0.485614	-0.422185		0.0628703	-0.692838		4.00962	5.03381		5.82221	5.18679		2.84398	3.1863
	0.222997	-0.411541		-0.0215133	-1.0733		1.64684	-1.34147		6.80484	7.32553		3.20837	6.61141		2.65566	2.73511
	-0.517385	-3.32193		-0.557744	2.34519		0.813172	2.12404		6.09905	6.77281		-3.32193	4.10446		-1.08538	1.00974
	-3.32193	1.08307		-0.0235868	-0.175487		1.01242	0.606857		5.20523	6.37642		0.249372	-3.32193		-1.09249	1.82966
	7.71104	7.12958		1.64241	0.485109		-2.12687	-1.30269		4.78732	5.50274		10.5883	10.6497		4.17349	4.92429
	3.59766	1.22418		-0.24941	-2.197		-1.27201	-1.84605		5.61492	6.05039		-3.32193	-0.0110205		-1.02574	0.471127
	1.55006	4.42695		2.53422	0.430908		5.7468	3.72861		4.81315	5.59951		0.800844	0.993026		1.78076	-0.517068
	-3.32193	0.201744		0.110304	0.00308617		2.31719	-0.0715089		6.67233	6.76568		3.84815	-3.32193		0.544467	0.422706
	0.337216	1.00565		2.12409	0.672357		-0.163306	0.453508		6.1632	6.7521		7.78456	7.88108		1.46189	0.573298
	-1.31418	2.32241		1.4264	-1.0532		0.722412	0.478573		6.30435	6.22444		8.53175	8.05341		1.61891	0.960205
	-3.32193	0.807342		1.34244	-0.222704		-3.32193	0.197864		4.21848	3.62494		0.682375	-3.32193		0.720828	1.03635
	-2.16878	1.85375		0.968055	-0.409499		2.1111	0.637365		4.26463	4.27807		2.40484	-0.388465		0.901376	2.87901
	-3.32193	1.19938		-2.12687	0.922361		0.790971	-1.15474		5.13363	5.72936		9.25148	7.02716		1.33272	2.79206
	2.08818	2.25228		3.01484	2.66203		-3.32193	-1.19412		-3.32193	3.19481		3.05948	2.33366		-0.99841	0.873007
	1.44983	0.432596		-0.0921277	-1.57391		2.39722	4.12168		4.72782	3.35893		-1.51449	1.19837		1.8031	1.47645
	-0.945158	1.38737		-2.50118	0.236579		-3.32193	8.17855		-1.9999	0.282189		-2.02556	1.68744		0.731248	0.876544
	6.28887	2.76165		1.50704	-1.15772		4.28708	3.16799		-1.09124	1.62822		3.03766	-0.562234		2.53888	2.81687
	-3.32193	1.17031		-3.32193	0.336292		-0.0157995	0.249236		2.75404	5.01861		5.0828	5.28954		1.32474	3.57999
	0.832436	-0.91138		-0.045006	1.6802		0.167532	-3.32193		4.84068	7.23273		2.51665	0.920015		2.32899	0.997568
	-3.32193	0.41263		0.20782	-3.32193		0.0839961	0.773596		3.12023	6.98383		8.19797	8.09522		0.396961	0.310495
	-3.32193	0.127984		-2.26951	0.442123		-0.70744	1.29899		3.42364	7.13443		-0.250348	-3.32193		6.78142	7.02223
	2.5903	2.57697		-1.22672	-3.32193		0.460654	-2.10481		4.42026	4.57126		0.887333	-3.32193		0.186293	0.223884
	-3.32193	2.7009		1.03503	0.588736		-0.268354	1.10775		5.26443	6.16288		-3.32193	6.11012		0.462082	2.36188
	-0.177087	-3.32193		2.05236	-3.32193		0.269507	0.841957		6.02166	6.03789		0.202048	0.990537		4.5336	3.92138
	-0.161924	-0.94004		-1.29982	-2.197		1.49069	-1.13578		2.09842	5.93208		7.16694	6.68522		0.312204	1.57709
	-1.39176	3.47597		-0.045006	-0.592694		2.60641	-2.34313		5.87939	6.68502		3.46757	1.88251		2.44253	2.27237
	-1.05704	3.65333		-1.29982	-1.30269		1.10476	-1.85723		6.92152	7.1722		7.44878	7.19776		4.20447	4.14762
	-1.35107	1.62443		0.267275	-3.32193		0.0674094	-0.86802		-1.9999	6.64932		2.59714	2.62361		0.110768	-1.14956
	0.844474	2.56516		0.161371	-2.28758		1.54576	0.854092		-3.32193	7.63788		5.44301	2.49885		-0.209565	1.35457
	2.4967	4.34845		-0.835341	-1.72506		2.1054	1.12498		6.51643	6.51417		5.5524	-3.32193		-0.578537	1.0511
	-3.32193	2.75219		-3.32193	0.41263		0.546214	-2.97381		7.12154	6.9218		0.342217	1.37735		0.643345	2.03646
	-3.32193	-0.294072		0.821107	0.33137		4.04392	5.15625		7.58084	6.6377		6.97291	6.26225		0.394225	0.873622
	-3.32193	1.85416		-1.07149	-2.15754		0.945491	-1.76248		8.00795	7.18951		4.7394	6.33493		1.23445	3.51897
	-2.16878	0.977839		-1.29982	-2.197		5.26172	4.98053		9.68763	9.40448		2.0781	2.19581		2.13597	3.43138
	-3.32193	0.611042		1.89561	-0.533636		4.91109	5.0501		8.00977	8.50355		-1.44016	2.40832		1.6923	1.83357
	3.15027	1.81667		0.454789	-1.84605		-1.62603	-0.247786		8.02295	8.15029		0.0248359	6.01563		2.75773	2.86363
	1.64028	4.4592		1.60818	-0.294072		-1.75559	-1.18344		8.25519	8.33181		7.5504	7.11372		0.71517	0.357795
	-2.12687	-1.25983		-2.14022	-1.02457		0.285934	-0.412707		9.29967	9.51229		2.80323	3.92709		-1.25021	1.34781
	0.190411	-1.65857		-1.38796	0.00308617		1.2646	-1.19384		5.62431	4.94668		5.7772	5.59019		3.69345	3.51109
	0.498114	0.750979		-1.29982	-1.03261		1.09451	-3.32193		4.52481	3.11709		4.16231	3.23752		-0.0568293	-0.0889391
	-3.32193	-0.265292		-1.22672	-3.32193		1.03175	-0.0593187		6.19761	5.93769		-1.08063	-1.0206		2.99742	-0.486375
	-3.32193	0.0890869		0.0928573	-3.32193		4.06745	0.294066		6.04483	6.27571		-3.32193	-0.88941		1.93311	0.527943
	-3.32193	7.09122		-2.12687	0.607126		2.01438	1.5169		6.70587	5.35784		6.23388	5.6124		0.953552	1.50272
	-0.0903032	0.837085		-3.32193	-1.23937		7.43889	6.25015		8.67368	8.40928		8.01834	8.60674		3.21939	3.14489
	4.3881	3.1854		-0.0135841	-2.197		0.775753	0.167547		7.47749	7.16274		-0.926517	-0.757487		1.60911	-1.0754
	-1.20864	0.801019		-2.12687	-0.592694		3.13863	2.18549		6.17352	5.66155		7.68291	7.75482		1.45387	-1.14277
	2.69036	2.22771		-3.32193	0.281266		2.78765	-1.4295		7.01268	6.95084		7.14962	7.90872		-0.419	0.33309
	-3.32193	-1.00833		-1.29005	-3.32193		-0.103816	-2.27064		6.79045	6.64242		-3.32193	-0.501038		0.771763	0.533343
	-0.045006	-1.66992		-3.32193	-0.0297271		9.97081	11.174		5.12075	4.77388		3.79877	4.04706		1.03977	-0.700316
	2.89143	3.54419		-1.29982	-3.32193		3.45698	2.47666		-3.32193	3.78575		5.6563	4.17177		3.47398	2.75757
	3.2567	4.49004		1.91381	-0.374518		2.38016	-1.04328		-3.32193	5.59759		1.38109	-3.32193		6.34689	6.12779
	-0.660854	2.53499		-3.32193	-1.00833		0.843621	1.97651		5.64987	5.9282		8.46077	7.44737		2.5653	2.64922
	-3.32193	0.220041		-0.229565	-3.32193		3.7768	3.71712		6.88079	7.53576		-1.54507	-1.26892		2.25217	2.88639
	-3.32193	3.25132		-0.803652	-0.827076		-0.532794	-0.0616038		4.03555	6.01403		0.4536	-2.20532		-0.349351	-0.390385
	-2.16878	0.57643		0.107925	-3.32193		-0.945158	-1.32206		4.73198	5.28735		12.0284	11.3739		-1.19231	-1.23537
	0.558253	-1.54803		1.0872	-3.32193		6.1667	5.48234		3.02646	5.50957		9.13492	8.64314		0.842492	2.57474
	4.21702	3.91032		2.48788	-3.32193		2.98768	1.94509		6.78817	6.28275		-3.32193	-1.17179		3.92521	3.83004
	2.79391	1.07587		-0.970088	-3.32193		0.727219	-1.03261		5.81819	5.44999		7.15728	6.36557		3.40195	4.46565
	-2.12687	0.70169		1.1362	-1.30269		2.75141	1.36512		6.88334	5.94963		7.60429	6.91996		2.22322	0.752791
	-3.32193	0.324259		1.12758	-1.70062		-3.32193	3.70903		6.69308	7.41255		-0.572398	-1.15378		3.08158	1.32443
	-3.32193	0.325002		1.1432	-1.88742		-3.32193	-0.787359		6.88452	5.80816		-3.32193	0.0790354		4.46136	2.36599
	-3.32193	2.86883		0.414171	-2.04228		0.917572	-3.32193		8.20303	8.08444		-0.0449155	1.99691		3.36742	3.37093
	-1.29982	4.40061		0.804838	0.410846		0.768881	2.30739		7.13307	6.64363		-0.526578	-1.09942		0.318917	-1.14134
	1.77159	-1.52402		3.73896	0.162016		0.167531	-0.94847		7.33513	7.34101		-3.32193	1.22437		1.77566	0.653591
	-0.660854	1.11837		4.14107	-0.802544		-0.0269356	1.71495		8.23916	7.84073		8.65842	8.26896		0.6125	0.647601
	-1.31418	-3.32193		0.937568	-0.297228		3.80575	0.620076		5.22362	5.85363		9.05897	9.15608		3.68673	3.5733
	-1.814	0.00214354		-0.170838	-3.32193		0.0557204	-3.32193		6.77767	6.30593		5.28424	3.39516		1.26062	-0.269971
	-1.58719	3.4243		3.69738	-3.32193		2.30703	0.127893		6.96584	6.38411		8.18052	7.6886		-1.20353	-1.30644
	-3.23425	-1.33286		-1.29982	-3.32193		0.0112207	-1.85723		4.98295	6.28678		2.78178	3.53787		0.155825	-1.28048
	3.71165	4.27153		0.386264	-3.32193		5.53657	3.8461		5.1796	6.60643		6.51628	5.85932		0.301917	-1.28048
	2.38843	2.01348		-1.32494	-2.15754		1.03029	-3.32193		6.13706	6.38167		-3.32193	1.96514		0.190809	0.00246626
	4.48239	5.05099		2.53144	4.30433		-3.32193	2.30085		7.89822	7.72687		8.43619	6.66318		1.01479	0.458151
	-0.987075	0.0155039		1.66031	-0.140394		-1.20864	-0.305574		6.16884	5.71502		9.26695	9.6274		2.27958	1.67311
	-3.32193	3.59098		-1.15055	-1.27637		0.385467	0.754624		7.97198	8.84508		0.391712	-0.419403		0.668192	0.397076
	-3.32193	3.37277		0.789932	0.234721		4.48406	2.84989		7.3061	7.87937		4.36343	4.87425		2.2712	2.21593
	-0.767579	0.159663		-0.876257	1.35142		0.0476488	0.226038		6.89018	7.226		-1.3089	-2.17659		-1.10994	-1.23611
	-3.32193	4.10766		0.325209	-3.32193		0.272624	1.73019		8.05356	7.8978		9.79754	9.38152		0.439905	0.270477
	-0.632289	-0.880249		-1.29982	-2.197		-2.11256	-1.33559		5.75201	6.57186		0.498534	-2.16593		2.2253	0.826104
	-0.12437	-1.41201		1.51915	-3.32193		1.68733	2.32662		3.08558	5.35996		5.44136	3.76584		-1.14657	-1.28285
	9.40398	8.34305		1.52002	2.77385		1.99888	0.378869		6.91796	6.36254		4.94441	5.28722		-1.20479	-0.0418521
	1.90187	-1.35898		1.0209	-0.692838		-1.12088	-1.84605		4.07792	5.49651		10.8081	9.22293		1.61394	2.75932
	2.16514	-1.19644		1.90925	-0.0372598		1.56036	-0.381347		5.12232	5.72233		7.48399	6.60318		5.3282	4.66815
	1.70842	-0.537609		-3.32193	-1.33286		2.59053	1.90476		4.60404	6.88148		6.00528	5.89257		-0.078955	-0.0217981
	0.742955	-3.32193		1.34188	1.06317		0.584863	1.11837		3.29458	5.83931		2.53932	0.915708		-1.14649	-0.260155
	3.93693	5.19853		-3.32193	-0.0393238		3.11712	1.00587		5.91975	6.77624		3.4581	2.28859		0.41032	-0.206257
	-3.32193	1.80088		0.559162	-1.95469		0.0151529	-2.93161		5.11813	6.11216		3.75255	1.38303		0.0174324	0.0216286
	-2.12687	3.39217		2.34227	4.63274		-0.487034	0.25686		5.51524	6.57607		5.08225	5.63687		-1.00959	-1.18192
	-3.32193	0.231488		0.490137	-1.69753		2.59204	-0.211227		6.14838	6.72325		7.39153	7.4603		2.20238	1.68008
	-0.232921	-2.02831		-1.23456	-1.83376		-3.32193	-0.972976		3.79178	4.60715		8.13683	7.23308		1.5735	1.8289
	-2.12687	2.40547		-1.05704	0.349319		5.78648	7.23685		4.7414	5.34361		0.277695	-3.32193		2.76817	-0.826576
	6.44658	6.44383		2.55863	0.936713		0.576528	-3.32193		5.78312	4.69841		3.18707	1.28594		0.437674	1.1193
	-1.22803	-1.85723		-1.10723	-3.32193		-2.16878	1.56199		8.92039	8.11164		-0.064419	1.63954		2.05139	1.30042
	-3.32193	0.266874		-1.29982	-3.32193		-1.34109	-2.13611		10.236	9.63357		6.53866	5.80843		0.637303	-0.972056
	2.233	3.45312		0.00275762	-2.16822		-0.0643377	0.227064		9.18823	8.28219		2.31852	-3.32193		0.444485	1.16444
	-3.32193	2.39475		0.337216	-3.32193		1.46584	-0.0436384		1.44236	0.355313		-3.32193	-0.846194		0.157885	-0.00683818
	-2.14022	1.84544		2.41152	-0.880249		1.92406	3.81705		6.15917	5.83284		-0.0419634	-1.89617		-0.998822	-1.21507
	0.948788	1.23996		-1.2834	1.95438		0.841449	0.950429		5.09335	5.62249		-1.50024	0.0135414		3.16987	1.47143
	-3.32193	1.75312		-0.00539589	-0.505535		0.941008	1.73954		-3.32193	6.00994		7.95784	7.54908		0.738502	1.43565
	-3.32193	0.282464		-1.49123	-1.25983		1.39821	-0.993184		2.70963	5.74681		0.921476	-3.32193		3.05774	2.13425
	-3.32193	-1.33286		5.68322	5.13788		4.27179	0.860133		-1.6822	4.75068		7.35374	8.83625		0.298657	0.102918
	-3.32193	2.17917		-1.67053	0.101647		0.1698	-3.32193		-1.07311	8.27381		7.60101	7.04257		6.125	4.64532
	-3.32193	0.960242		2.67042	-0.148973		-2.14741	1.03839		-1.72652	6.09313		9.7429	7.78519		2.24603	0.318269
	0.979228	4.53954		0.84258	-0.433681		0.335208	-1.84605		-3.32193	5.55437		-3.32193	0.373949		1.14661	1.78746
	-0.925669	-2.58228		0.517913	-2.197		0.398449	1.83399		4.36106	3.52231		-3.32193	1.51145		0.544678	1.16446
	-0.733903	2.43079		-0.349116	-0.669295		2.08864	-0.273687		3.9721	2.32898		-1.67945	-1.31177		-0.174615	-0.877109
	-3.32193	0.101647		0.811161	-1.35102		-1.28733	-1.30642		1.09304	2.99086		5.49818	5.57788		1.05417	0.415527
	1.03214	0.303178		-0.164367	-3.32193		3.0854	2.96115		-1.07311	6.10004		4.70305	5.24066		0.962706	-0.159658
	-3.32193	-0.802544		1.45044	0.107212		2.45016	-0.525656		-1.72652	3.67488		-0.711701	1.22437		2.70752	2.05403
	-1.49123	1.1114		0.0163373	-3.32193		0.655348	1.21414		-2.04274	5.6993		1.86671	2.47782		-0.43332	-0.739898
	-3.32193	1.48939		0.145673	-3.32193		-3.32193	0.595947		3.96137	5.14084		2.58602	2.31113		0.892347	2.53231
	1.27706	-2.15754		6.09204	3.71659		-2.65882	1.06317		3.31816	5.05285		7.69675	7.93507		1.0838	0.915896
	-0.352343	3.9288		-0.71726	-3.32193		-1.76485	4.75289		4.99912	4.24133		1.659	0.184363		5.31765	2.30681
	0.0640868	-1.13795		-0.161924	-1.16276		-0.161924	2.17987		0.223648	4.30958		1.86765	0.318485		0.89175	0.258413
	-3.32193	-0.148973		1.2915	1.99307		1.71281	0.484113		-0.21535	3.09219		7.03107	6.507		0.660895	0.0056584
	-3.32193	6.20988		0.521196	-3.32193		0.148974	0.0233097		-0.0776897	6.19247		6.03505	7.54656		1.5314	1.66916
	-2.12687	0.603025		-3.32193	0.469611		2.01221	0.0911136		-1.29645	6.83748		1.04462	5.76958		1.90445	1.53119
	-3.32193	2.7292		0.285235	0.75809		0.458144	0.315241		-3.32193	8.02474		2.66191	2.84196		4.45101	2.717
	-3.32193	1.82668		1.21623	-3.32193		0.664652	-0.472394		7.40745	7.45206		-3.32193	1.14305		3.50847	0.906297
	-2.12687	9.27935		0.190518	-2.197		1.75374	-2.00741		4.25193	5.17858		-1.1868	-0.223034		2.51513	2.25496
	-3.32193	5.81255		0.0253691	-1.88742		-1.72522	0.28705		6.68735	7.31365		7.44423	7.71805		0.927968	0.187004
	1.18724	-0.319158		0.211621	-3.32193		1.23151	0.391964		0.532934	8.80943		7.9741	4.10966		6.26641	5.1949
	-0.478207	-2.56709		0.141591	-2.32743		8.34546	5.99123		1.85355	8.25418		-0.941029	-3.32193		1.43598	0.572176
	0.145912	4.62746		-1.16327	-1.70062		-1.24282	-1.25848		-0.841356	7.2991		1.80691	0.822641		3.17077	4.55417
	2.18254	3.52474		0.160166	-1.13291		1.67832	-1.85723		-1.13669	8.90551		5.79103	4.43453		1.25931	0.129799
	-3.32193	-0.0593187		0.356875	-2.197		-1.51498	1.32435		0.344214	7.58076		1.69579	3.27951		0.485442	-0.0387626
	-3.32193	-1.18344		-1.29982	-3.32193		-3.32193	2.23426		1.6377	10.1863		-1.50024	-1.31177		2.85304	1.69483
	-3.32193	0.212383		0.386264	-3.32193		-3.32193	2.61759		0.43081	7.37412		8.30939	7.59158		3.36071	1.87045
	-3.32193	6.34714		1.23068	-2.78375		0.0637218	-1.85723		-0.611785	8.12817		2.29455	-2.20532		3.89322	2.24895
	-3.32193	-0.891052		2.11279	0.801209		-0.0769517	-1.66992		-1.53738	7.03577		5.46328	5.78745		2.35921	-0.0472085
	-1.05704	1.06267		-0.527086	-1.03901		1.15039	0.707022		0.948082	7.14043		5.18211	5.44457		3.77292	0.403122
	0.833136	-1.33233		1.41561	-1.92162		-0.148849	-3.32193		2.3391	6.92359		5.70899	6.91466		2.96812	0.335744
	-1.31555	2.39655		-0.0459072	-2.197		0.520266	1.23996		-1.72652	6.37206		3.54335	2.72664		1.36347	-0.506651
	-2.16878	3.59243		-0.091327	-1.73428		0.25063	-1.54917		-0.68563	6.29449		6.66498	2.8868		1.423	-0.0807469
	2.35968	4.99544		-1.56476	-1.3444		3.5361	4.10586		-3.32193	6.53703		1.62707	3.02799		4.91301	1.55402
	-1.62603	0.942486		-3.32193	-1.30269		-1.12167	-0.692838		3.5648	7.32322		4.24147	2.09943		4.44618	1.06504
	-3.32193	2.84521		2.26387	2.81579		0.412694	0.204694		-2.04274	6.33109		4.4549	2.7469		4.054	2.835
	0.0253691	-0.381347		-3.32193	-1.23937		1.32391	1.51765		0.622762	7.75382		6.01398	6.71627		5.42957	2.3414
	-1.814	0.411108		3.34216	1.251		1.03175	-0.328459		6.94724	10.9801		-3.32193	2.62617		1.73034	-1.14245
	1.4851	0.915426		-1.814	-1.23937		3.9277	2.07721		-3.32193	9.76259		6.19969	4.4377		3.13354	-1.31177
	-3.32193	0.951382		4.86495	3.21539		5.36383	4.00603		7.53943	7.03305		-1.3089	-3.32193		4.17615	0.357224
	-3.32193	3.21583		-1.17769	-3.32193		4.94196	4.73241		7.9366	6.95335		-3.32193	-0.505253		5.09158	1.90791
	-3.32193	-1.30269		-0.149955	-3.32193		0.242588	-1.64179		8.984	8.12823		2.75746	-1.21713		3.39733	-1.2109
	-2.12687	0.472418		-0.0774843	-3.32193		0.562052	0.170821		10.3093	9.21455		-1.3404	-1.67884		1.96986	0.10193
	-3.32193	-1.2714		-1.64018	3.75437		-3.32193	1.00674		7.03461	6.39031		0.387464	1.06135		2.3593	-0.0190058
	-1.814	-0.219468		-3.32193	0.495222		0.00275762	0.127984		7.12201	6.96906		-1.11165	1.33165		2.54069	0.38598
	-3.32193	0.751407		-3.32193	-1.33286		-0.236059	0.262441		7.67726	7.1332		4.25072	3.99677		4.85669	1.22176
	-3.32193	1.64816		-3.32193	2.06013		7.36621	5.83459		8.52003	8.6032		7.35831	7.41415		-0.106189	0.209143
	-2.12687	2.39902		0.232866	-1.70062		1.20179	1.78185		9.33439	8.66133		5.83868	5.04145		3.55932	1.25907
	-3.32193	0.696171		-2.12687	-0.221902		4.09502	1.3799		9.46997	8.97948		6.10386	6.24963		-1.76574	5.51385
	-2.16878	-0.0155108		-3.32193	1.34762		0.28164	-0.193867		5.05471	4.54118		8.6211	8.94239		-1.63498	6.27109
	-3.32193	0.754624		-3.32193	1.02594		0.944238	1.54185		4.92606	5.39555		1.65652	-3.32193		-2.13531	3.21157
	-1.15333	1.28399		-3.32193	1.9143		-1.85782	-1.3444		7.78473	8.31242		-2.14864	3.35523		-3.32193	5.08589
	4.54327	4.42914		-3.32193	-1.30269		3.19989	0.307175		10.5413	9.95661		9.11632	9.06217		-3.32193	-0.0411631
	-3.32193	2.02377		0.523902	-3.32193		1.83404	0.162003		6.27977	6.5994		7.54914	6.59191		-3.32193	2.33514
	-0.931874	5.36356		-3.32193	0.0972881		4.46647	3.11792		6.37192	6.65639		-1.27774	-3.32193		-3.32193	4.06292
	-3.32193	0.0456975		-1.17769	-1.56642		2.0556	-3.12279		6.38014	7.09469		-3.32193	10.0567		-3.32193	3.99538
	-3.32193	4.4713		0.107546	-1.37592		-0.163306	-0.546906		-3.32193	3.6868		0.846183	2.28916		-3.32193	-0.224726
	-1.64018	5.44132		-1.814	0.0254932		2.27991	2.40553		-3.32193	3.9331		0.450099	-2.20532		-1.18342	4.09571
	-2.14022	0.0142633		3.5679	2.74732		-1.47554	1.10079		-3.32193	5.56069		1.94091	0.715752		-1.66862	3.04762
	0.299286	-3.32193		-3.32193	2.06582		2.0163	0.662649		-3.32193	2.83933		2.15947	-2.17659		-0.731428	3.44956
	5.86177	5.68414		-3.32193	-1.18344		-0.0903032	-1.88742		-1.6822	3.11808		-3.32193	2.50042		-0.1852	3.72436
	2.76266	-0.221947		-3.32193	-1.30269		0.576528	-0.505535		-3.32193	4.72649		-0.506162	0.306828		-3.32193	3.81024
	0.381716	5.65643		-3.32193	2.05396		2.66173	0.0977844		-0.875573	6.80463		6.76141	5.89056		-3.32193	3.90811
	-1.814	2.04239		-3.32193	1.23996		0.0767571	-0.969572		-1.25119	5.43993		-0.772693	0.579625		-1.50024	3.71133
	0.187911	-1.20641		-0.0769517	0.742172		2.46056	0.725721		5.6559	7.13761		5.47337	5.04822		-2.15201	3.57232
	0.845067	-3.32193		-0.945158	-0.827076		0.657717	-0.613703		6.66798	7.37509		-3.32193	3.13726		-1.39512	3.78215
	3.45004	3.09162		-3.32193	2.14782		0.384755	2.42941		-3.32193	5.41191		1.79632	3.36044		-0.462499	1.76312
	-3.32193	0.0657535		-3.32193	-1.08796		3.32204	0.825592		5.28321	5.53853		8.87014	8.8176		-3.32193	3.65756
	-2.12687	-0.148973		-3.32193	2.14713		0.912185	-1.90961		4.52656	5.07863		-1.21775	-3.32193		-1.63498	1.40627
	-2.12687	-1.13333		-3.32193	-0.221902		5.595	6.88762		6.30187	6.64916		5.70086	4.96485		-3.32193	1.32966
	-0.0460484	5.72425		-3.32193	2.43512		4.65801	2.49166		8.147	8.23616		6.76187	6.19115		-3.32193	2.86489
	-1.49123	4.59444		-3.32193	-1.30269		0.872227	-1.53547		5.78274	6.33181		6.48779	6.04142		-3.32193	1.17603
	-1.85782	5.73089		-0.662762	-0.27052		-3.32193	0.823359		5.85199	6.74904		-1.25021	-3.32193		-2.17716	2.24115
	1.6056	0.93265		-3.32193	-1.33286		-3.32193	1.16747		-1.6822	7.99065		-1.67945	1.87884		-3.32193	3.00163
	-3.32193	7.19849		-1.814	3.09869		0.86966	1.62198		8.64794	8.93695		5.65893	4.93726		-2.7969	1.26095
	-3.32193	2.41239		-3.32193	0.287745		2.24033	-0.411541		5.81133	6.5718		3.03766	2.64096		-1.51449	1.25053
	-3.32193	3.12646		-1.814	-1.2714		-0.472886	0.15974		6.59499	8.61387		8.26698	7.27453		-3.32193	2.90329
	-3.32193	0.760588		-0.146676	-3.32193		1.14695	0.316992		5.29381	4.60064		1.74832	0.792973		-1.79976	2.23149
	-3.32193	-0.608408		-3.32193	-0.658886		1.77025	0.606857		5.45217	5.55536		0.312801	0.438447		-0.115158	2.84085
	1.15344	0.619397		-3.32193	-0.211227		5.14869	3.75667		5.64397	5.21975		-1.21775	-3.32193		-3.32193	1.17239
	-3.32193	-0.266118		1.20488	0.340504		1.89442	0.204484		6.3209	6.20907		0.472339	-3.32193		-3.32193	1.03261
	1.5318	-1.88742		0.536711	-0.183149		-0.942078	0.127893		5.07615	5.32813		2.72665	0.63276		-3.32193	-0.744842
	-1.43112	0.319143		2.05267	-0.00656403		2.46101	-0.504856		6.9197	7.53173		0.800903	0.806861		-2.13531	2.78649
	-0.163306	-2.197		1.20096	2.83181		3.01467	2.10148		7.09919	7.10134		3.19867	-1.21713		-3.32193	-0.749524
	0.877766	3.38206		-1.86108	0.304851		0.101332	-3.32193		-1.40199	2.09973		5.16136	3.97094		-0.327445	1.81284
	1.92125	3.95481		-3.32193	1.5417		1.23635	-3.32193		7.4831	6.34784		-0.393976	1.00097		-1.43598	2.72427
	-0.98456	2.32286		-3.32193	0.238376		3.26081	-0.278773		7.62792	7.18553		0.0720026	-0.564181		-3.32193	1.0569
	-2.12687	2.96979		0.494855	0.599875		2.29663	0.618729		4.22203	5.33268		-1.25021	0.57192		-2.06703	-0.794259
	-3.32193	0.336292		-2.37521	2.16092		-1.34012	-3.32193		6.8993	8.3066		-1.13079	2.57015		-1.67945	0.994468
	-3.32193	1.01882		-1.13248	-1.66992		-0.363832	-0.019048		5.49179	7.28744		5.53088	5.28914		-2.14864	0.309094
	-1.16327	2.39474		1.81111	-2.23119		1.15458	-1.04328		6.43914	7.76343		9.06353	7.3355		-0.962025	-0.811714
	-3.32193	1.5755		-2.12687	-1.03337		3.64476	1.24046		1.94257	2.08567		6.98589	6.06176		-2.74647	-0.811952
	-3.32193	1.04241		-2.16878	0.526726		-0.676113	0.526632		2.48361	4.10675		2.73414	1.96618		-1.05629	1.81878
	2.33102	1.30383		2.84604	3.06524		5.23307	5.87457		5.88844	6.53747		1.76623	0.165082		-3.32193	1.00026
	-2.12687	0.127893		-3.32193	-1.0465		0.879776	0.512695		5.77556	6.26326		5.11344	2.70327		-3.32193	2.3356
	-3.32193	-0.179148		-1.8917	0.219443		3.17686	1.10391		4.84357	5.73989		6.0836	5.30621		-1.37353	0.924718
	-3.32193	5.90703		-3.32193	0.491144		3.2545	0.577231		6.67854	7.13548		3.87997	3.81689		-3.32193	-0.85795
	-1.49123	-0.470488		-3.32193	4.15012		2.18145	1.66312		5.49102	7.65553		7.92936	7.45776		-3.32193	-0.861037
	-3.32193	1.91224		-3.32193	2.3152		0.589726	5.17638		8.66238	8.50095		1.91899	1.37869		-0.435393	1.87399
	-3.32193	3.80476		-2.12687	-1.0465		-0.777652	2.02805		8.76334	8.7338		8.05721	3.53114		-3.32193	1.96747
	-2.16878	-0.0856612		-2.12687	-0.972976		0.14034	-2.59702		7.02112	7.70312		1.53379	2.60884		-3.32193	-0.888991
	1.13863	-1.20803		-1.814	-1.23937		0.295514	-0.723032		6.62558	6.95582		-0.0444627	-3.32193		-3.32193	0.485857
	-1.0116	-2.15754		-0.945158	1.90583		-0.0415862	-3.32193		5.71642	5.71645		-3.32193	-0.869676		-1.82281	2.15506
	-2.16878	-1.33286		-3.32193	-1.08796		4.12184	0.645863		6.65178	6.86477		0.247362	-3.32193		-3.32193	0.334782
	-1.29982	3.05738		0.57452	-3.32193		0.856906	1.07038		3.12659	5.27765		7.15116	7.28363		-2.3566	0.4738
	-3.32193	0.00308617		-3.32193	0.107212		-2.29277	2.18233		7.03145	5.80385		0.412251	-3.32193		-3.32193	-0.917039
	-1.16606	-3.32193		-3.32193	0.605965		-1.64018	3.34193		2.19694	1.50841		0.419008	-0.564181		-3.32193	-0.917663
	-3.32193	2.60205		-1.67053	0.750879		-1.3035	1.20556		2.39801	4.51979		7.45812	7.20692		-3.32193	-0.918373
	-1.53608	5.53811		-0.118111	-0.399089		0.914663	-1.26334		7.31516	7.20904		-1.14356	-3.32193		-1.8666	2.22581
	-3.32193	4.18361		-1.31418	-3.32193		0.676558	-3.32193		4.32874	4.2816		2.05753	1.05286		-1.44016	2.2167
	-1.85782	4.25202		-3.32193	-1.23937		-1.34502	0.127984		4.39917	2.35522		-1.25021	-3.32193		-3.32193	-0.926008
	-3.32193	0.00400239		-3.32193	-1.24896		0.394191	-3.32193		9.06342	8.74834		-1.51449	6.92558		-2.02764	2.24239
	-0.13204	0.374411		2.16126	0.527847		0.239632	-0.0593187		5.04975	5.58438		-3.32193	0.977242		-2.15316	-0.92791
	-1.40185	1.70198		-1.49123	4.4989		-1.98946	0.735468		7.1122	7.17182		8.94602	8.62256		-1.39512	2.10497
	-3.32193	5.66679		-1.80681	0.0913885		-1.53608	2.06604		7.80776	8.17736		3.29997	0.30817		-2.46947	1.9679
	-3.32193	2.44158		-3.32193	0.364565		5.1613	4.11734		5.9228	6.29158		8.11186	7.1619		-3.32193	1.9679
	2.26022	5.36136		-1.22672	-3.32193		5.45971	5.05553		-3.32193	5.3271		3.27387	-3.32193		-1.40413	0.680379
	-1.67053	-1.23937		2.23314	-0.864858		3.43363	2.61697		4.14373	4.0633		-0.366782	1.1909		-0.693312	0.772523
	-3.32193	0.367457		2.64016	3.75858		-0.989421	-0.0389248		5.88759	6.44037		-0.780751	-1.54446		-3.32193	2.04995
	0.107546	1.24064		0.145912	-3.32193		3.64473	-0.042728		5.97098	4.8682		4.06199	2.27453		-3.32193	0.702794
	-3.32193	2.2529		-1.40038	-0.266118		5.04223	3.94701		-3.32193	3.26113		-0.262766	-3.32193		-1.39454	2.19898
	1.82329	-1.13333		-0.0862957	2.95294		0.732649	1.64019		-0.691502	2.49463		6.26997	6.81893		-3.32193	0.708866
	-1.15266	-2.15754		-3.32193	-0.0856612		4.46921	1.6802		6.2494	7.00406		2.03655	5.53873		-1.91466	1.4857
	0.182179	0.636801		-1.50549	0.101647		1.71202	0.127893		4.18121	4.65928		-1.17239	0.351328		-1.85202	1.78303
	0.0780411	-0.552812		-1.62603	0.811251		1.44608	3.91946		-3.32193	3.9876		9.33689	3.68521		-3.32193	0.604643
	0.983583	2.14988		-1.29982	-1.70062		-0.944156	2.88766		-0.149753	2.9504		1.86735	-3.32193		-1.43527	-0.971944
	1.30911	-3.32193		5.25354	5.07685		1.11408	0.460035		4.11274	5.06704		5.42397	6.48985		-1.54507	-0.981076
	5.27113	4.61574		-3.32193	-1.30269		3.10109	2.39074		2.09448	0.895415		2.61973	-0.701557		-2.17716	-0.984522
	-0.230912	-2.16822		-3.32193	1.85416		2.66349	-0.388053		-0.971415	-0.256386		0.679898	-3.32193		-3.32193	1.81875
	2.11553	2.64415		-3.32193	0.561455		1.91847	-3.32193		3.93891	4.45498		5.88508	6.09314		-0.478434	2.00367
	2.22279	-0.447386		-3.32193	-1.00833		0.0651332	-2.15754		3.46131	3.21418		-0.30094	2.37143		-3.32193	0.302325
	-1.814	0.849461		-3.32193	0.951382		3.00542	4.68009		-1.72652	3.29112		2.95603	-0.759613		-1.8666	1.65916
	-3.32193	3.99264		-3.32193	1.51443		0.385321	2.0181		5.24994	3.79831		0.827137	-3.32193		-1.6354	1.84486
	-3.32193	4.93253		-3.32193	-1.3444		-0.380672	-1.34484		4.06103	4.65185		1.67113	1.7282		-3.32193	0.638098
	-3.32193	3.29027		-2.12687	2.51948		-1.82794	2.15221		-3.32193	1.87948		-0.863217	-3.32193		-3.32193	-1.01253
	-0.163481	-2.16822		-2.12687	0.191412		0.768029	3.24955		4.50745	5.26727		4.06121	-0.100253		-3.32193	0.0584707
	1.09495	1.55665		0.246746	-0.941456		0.187914	2.64855		2.74509	3.17765		5.62729	4.97556		-3.32193	-1.01748
	4.26819	2.05102		-3.32193	1.08669		1.48339	-3.32193		-3.32193	1.06853		-0.221831	-3.32193		-0.768421	-1.02416
	-0.987075	0.233		-3.32193	0.284139		-1.50549	2.15218		8.22835	8.28193		0.0378371	-1.0206		-3.32193	-0.48936
	-2.12687	2.6432		0.0744789	1.3773		2.51969	0.531519		5.38439	6.05977		-1.11283	-1.16116		-2.13531	1.87611
	1.84797	0.616859		-3.32193	-1.23642		0.336734	0.367401		4.75816	4.25671		2.28057	4.11194		-3.32193	1.86016
	0.520855	1.7663		1.73653	1.54334		4.66222	3.03227		-1.35688	5.3172		6.34231	5.92277		-3.32193	1.86016
	-1.16327	0.0529586		4.25652	4.33014		1.37908	-0.180012		-3.32193	3.7428		3.28215	-0.419403		-1.95186	-1.0359
	-1.38606	2.18251		-0.632289	-1.23937		2.61272	0.131841		5.19706	5.59856		3.3643	2.19288		-3.32193	0.461886
	1.01852	3.64214		-3.32193	1.19377		0.774887	0.341702		2.81145	4.8506		4.51752	-2.17659		-1.82281	0.450834
	-2.14022	3.12455		0.361647	0.910468		-1.27201	-3.32193		7.67985	7.33069		2.50869	-3.32193		-3.32193	-1.05564
	2.47309	3.02663		-2.16878	0.174679		1.04366	1.52387		3.86233	1.17657		-1.06626	0.069038		-3.32193	-1.0604
	5.76116	4.71562		0.458645	1.31621		1.99089	-3.32193		6.16408	6.49088		-0.059164	1.67107		-1.43783	0.536912
	2.75913	2.06518		-3.32193	-1.20803		0.831817	-0.180012		6.00393	5.20667		3.31342	0.435537		0.526619	-0.376131
	1.33775	1.90101		-3.32193	-0.074986		1.91882	-1.8621		-3.32193	0.720529		0.233047	-1.28048		-3.32193	-1.07069
	-3.32193	1.01117		-3.32193	2.83343		-0.0413813	-0.0595877		-1.09124	5.09425		-1.21252	2.71867		-1.80977	0.0273401
	-1.29982	-0.0372598		-3.32193	-1.08796		6.78776	2.63089		5.97189	6.30964		8.25537	7.83802		-3.32193	0.3977
	-1.49123	8.00648		1.01911	-1.419		5.74083	4.34876		4.64219	5.49067		0.827821	0.517322		-1.83674	0.466581
	-0.632877	5.21673		-3.32193	1.18443		0.251015	1.979		-3.32193	3.76209		6.08446	6.56124		-0.00199712	0.302405
	1.20708	3.51643		-1.13453	-1.53547		3.4166	1.51657		4.75733	5.6153		8.85258	8.32443		-0.610154	0.460806
	-1.52156	2.01504		1.07006	-1.02128		-1.13443	-0.544121		7.95763	7.88497		10.463	9.67949		-3.32193	-1.08038
	5.13233	8.11467		-3.32193	3.03129		0.701058	0.0286891		3.70492	5.10926		1.25735	0.627906		-3.32193	-1.08074
	0.840692	-0.859208		-3.32193	2.34244		-0.395873	0.344741		-3.32193	3.33616		0.38174	-3.32193		-2.02261	-1.08312
	-1.53608	0.268261		1.20598	1.16927		1.08811	2.57559		3.17434	3.74584		-0.136642	-1.5754		-3.32193	0.465703
	0.843621	-3.32193		-1.10723	-2.16822		0.211892	-0.631468		6.82245	6.74806		-0.941029	-1.53302		-3.32193	0.322697
	3.96419	9.16445		0.0881465	-1.956		1.44231	2.22206		6.25409	7.05745		0.27752	-1.866		-3.32193	0.0135414
	-3.32193	-0.294072		-1.85782	2.08138		2.68747	1.63899		3.28956	4.89067		0.090069	-2.16593		-1.82281	0.00288466
	2.63569	5.5844		-3.32193	-0.795496		-1.69897	-0.0659329		-3.32193	1.76663		1.5239	-1.54145		-0.462499	1.6372
	-3.32193	3.67793		-3.32193	0.482567		2.09541	2.47895		4.44315	4.84025		-0.64775	-3.32193		-0.512423	-1.09925
	-3.32193	-0.581841		-3.32193	-0.265292		1.69789	2.23553		-3.32193	6.34279		-0.979237	-0.766116		-1.87971	0.360058
	-3.32193	-1.33054		-3.32193	0.818791		2.13096	-1.37659		5.31036	5.61468		5.01567	2.05942		-1.90943	-1.1071
	-3.32193	6.99761		-3.32193	0.859903		0.0253691	-3.32193		-3.32193	4.65455		7.52018	6.7226		-3.32193	-1.11246
	-3.32193	0.973459		0.621681	-3.32193		0.873919	1.25292		5.8408	6.28144		1.00562	0.876725		-1.67945	0.433069
	-1.85782	0.691499		-3.32193	3.37729		2.42722	-0.0791041		-3.32193	0.691483		-3.32193	1.99644		-2.13531	1.66944
	-3.32193	2.65865		-3.32193	3.08429		0.529087	-2.16822		5.13248	5.06477		2.67738	4.59934		-1.64164	-1.1189
	1.5399	2.0789		-3.32193	-0.266118		4.90523	3.7711		3.99805	3.31925		0.247362	-1.6675		-3.32193	0.424225
	-0.201169	0.269881		-3.32193	2.96788		-1.20864	1.24003		-1.9999	3.3355		3.83833	2.78105		-3.32193	-1.12272
	2.63964	5.46364		-1.14605	-3.32193		3.02329	3.60569		5.44679	5.41304		8.84871	9.15988		-0.907486	0.393063
	-1.62603	1.0482		0.145673	9.72644		0.0191379	-2.15104		2.71544	4.43701		-1.2811	-2.16593		-2.21088	0.401893
	-3.32193	5.87958		-0.556172	0.14838		-1.12611	-1.70062		6.93268	6.70083		-1.08359	-1.42805		-3.32193	0.398627
	-3.32193	1.01234		-1.50549	0.754624		-3.32193	0.856926		1.31816	1.55959		7.41098	7.77072		-3.32193	1.2823
	3.58601	-2.4265		-3.32193	-1.12978		-3.32193	-0.106117		-3.32193	2.44686		3.25405	3.6369		-3.32193	1.36827
	-3.32193	4.41284		-1.16327	-3.32193		-2.14022	0.472418		-1.9999	4.8128		2.65439	2.89229		-3.32193	0.23661
	-3.32193	2.33898		1.06206	0.584657		-0.24724	2.32412		5.50876	4.83392		7.79802	8.07517		-3.32193	-1.14245
	-3.32193	3.97083		-0.808899	-0.0513291		0.701283	-2.64882		6.41325	5.21987		10.3484	9.75581		-2.2974	1.37135
	-1.85782	-1.20803		-3.32193	3.40389		1.7116	-1.66992		4.36842	4.94949		0.386629	-3.32193		-1.42217	0.193175
	-1.814	6.07546		-3.32193	-1.0945		1.37899	-3.32193		5.38961	5.6533		3.87403	-2.20532		-3.32193	0.234669
	0.346679	-0.207569		-3.32193	0.431122		-0.612803	-1.33286		6.45743	7.63783		-0.678043	3.59485		-1.14788	0.102546
	2.47104	1.54234		-1.99464	2.20785		1.60832	1.13272		5.27725	4.88478		1.23171	-0.665875		-3.32193	-1.16029
	-0.895527	4.34682		-0.204356	-3.32193		-0.0413813	-1.49487		4.12467	4.31661		8.27783	7.5005		-3.32193	1.2839
	-3.32193	3.24955		-3.32193	1.35451		1.56066	-2.16822		-3.32193	3.75952		1.7327	2.57708		-2.41255	0.139792
	-3.32193	6.00691		0.4067	1.41485		0.913196	-3.32193		-3.32193	0.975498		0.0918312	-3.32193		-3.32193	0.0484287
	-3.32193	1.24997		-3.32193	1.00486		0.897031	-1.07855		4.82148	5.5037		-3.32193	-0.6753		-3.32193	0.88065
	-3.32193	2.41121		-3.32193	4.29303		5.5073	4.61796		3.97026	3.82165		-1.25021	-3.32193		-3.32193	0.251087
	-0.475469	2.55648		-2.14022	-0.94004		-0.00434366	0.341078		6.8438	6.57013		6.59364	-0.339378		-0.15436	0.302247
	-3.32193	0.174679		-3.32193	-1.0465		1.29401	-1.77338		-3.32193	5.12898		6.68686	6.45287		-3.32193	0.258413
	1.58877	2.12291		-0.309523	0.0688435		0.522455	0.904875		-3.32193	3.06477		-0.812822	-3.32193		-3.32193	0.258413
	-3.32193	3.64399		-2.22426	-0.231845		1.13551	0.131572		6.32416	5.81296		-0.887158	0.630554		-0.71205	1.04774
	-3.32193	1.30255		-3.32193	0.945784		1.76435	3.26317		-3.32193	2.01753		-3.32193	-0.939306		-0.179646	-1.19255
	0.707926	4.45124		1.44704	-3.32193		-0.128851	1.46352		-3.32193	3.40427		1.20057	0.721686		-0.484134	-1.19255
	2.80852	-0.265292		3.77366	3.94602		0.471425	-0.219468		5.91226	7.05221		1.21684	-1.43954		-2.13531	-1.19255
	-0.465329	1.35779		-2.12687	1.99169		1.89936	-3.32193		-3.32193	3.92687		0.493304	-0.196594		-3.32193	1.47388
	-2.12687	-1.30269		1.90942	0.204484		-1.25034	-3.32193		0.723711	4.58775		0.633499	-1.38467		-3.32193	0.400316
	0.217607	2.93969		-3.32193	-1.23937		1.66227	-0.400955		2.63577	2.45587		8.13835	7.8237		-2.40014	1.43667
	-0.780536	1.2844		1.61005	-3.32193		2.24846	2.64993		3.81431	2.8301		3.47891	0.508547		-1.64912	-1.20378
	-0.24724	-1.52402		-1.53205	1.63848		0.124586	-2.15754		6.1878	7.03666		0.572871	1.25043		-3.32193	-1.20555
	-1.65278	-0.300127		-1.814	-0.972976		3.23086	-3.32193		5.02219	4.95773		3.32727	2.50809		-3.32193	-1.20555
	4.46034	3.72586		-0.896474	-0.309045		0.864743	2.55529		-1.40199	4.98315		3.52347	4.14477		-3.32193	-1.20555
	-0.0903032	0.131841		-1.52031	0.574606		0.750034	-2.15754		1.91268	3.8102		0.836889	0.132807		-3.32193	-1.20555
	-3.32193	1.02944		0.193748	-1.70062		0.0112207	-2.16822		-0.720706	3.61929		1.41029	-3.32193		-3.32193	-1.20555
	-3.32193	3.78847		0.0557204	1.47927		-3.32193	2.55293		2.89343	5.61131		9.07062	8.82555		-3.02372	0.221853
	-3.32193	-0.221902		-2.12687	-1.30269		-3.32193	2.86289		7.03658	6.73143		-3.32193	2.03394		-2.76313	-1.2064
	-3.32193	-1.29999		-1.67053	2.01268		0.0628703	-0.266118		-0.245044	4.18463		9.29358	8.73806		-2.60763	0.139795
	-3.32193	5.90227		1.1441	0.872008		-3.32193	1.45632		3.87771	2.21426		0.453352	-2.20532		-3.32193	0.113993
	-3.32193	4.37722		-2.12687	-0.548417		4.20022	6.1285		-1.9999	2.49751		10.3486	10.2796		-3.32193	0.113993
	0.454789	1.67269		-3.32193	0.00308617		-2.46836	1.93352		5.25483	5.1934		0.603877	-1.72986		-3.32193	0.215039
	-1.53608	2.376		-3.32193	-0.138298		1.73586	5.6592		-0.760235	5.30284		3.04271	1.66393		-3.32193	-0.152312
	-2.14022	0.233		-0.973724	-0.266118		4.42285	6.48006		2.26347	5.51152		-1.32326	-0.325303		-1.8666	1.3317
	-2.12687	0.749872		-3.32193	0.220041		1.36291	0.324319		4.16888	4.14015		0.132071	0.8383		-3.32193	-1.21348
	-3.32193	-0.236157		-3.32193	-1.21621		-3.32193	0.750979		4.60512	3.82864		0.455063	2.16463		-3.32193	-1.21419
	-1.75356	1.52449		-3.32193	-0.880249		-2.16878	1.40609		1.02431	4.68473		8.07898	8.09674		-2.13531	0.113625
	-2.12687	0.41263		-2.29384	-1.09318		3.50709	4.56013		7.38076	7.49642		6.5097	5.91273		-0.492832	-0.370431
	-3.32193	0.262441		0.607796	1.40657		1.10731	-0.584556		4.59016	4.55106		-0.716633	0.429452		-3.32193	-1.21713
	-2.12687	3.57217		-3.32193	0.029368		6.18311	4.49525		-3.32193	3.68294		4.00319	1.81612		-1.8666	-1.21762
	-3.32193	6.21878		-1.814	1.65156		-1.85782	0.453508		4.26326	4.80784		1.92034	3.65533		-1.45032	0.184363
	-3.32193	4.52509		0.543143	-0.422718		-1.67053	0.750879		5.16066	5.8413		4.07088	-1.06564		-2.17716	0.184363
	-2.12687	2.02439		-3.32193	0.00400239		1.71067	-0.101718		6.12889	6.2524		8.07825	8.55397		-3.32193	1.22473
	-3.32193	3.66154		-3.32193	-0.146463		-3.32193	-0.0593187		5.27297	6.20845		-1.02562	-3.32193		-3.32193	0.0616333
	-0.0646631	2.04007		-3.32193	0.614471		0.693071	0.40464		4.94032	5.33289		-0.565097	-3.32193		-1.42311	0.202071
	-3.32193	3.65096		-2.16878	-0.159651		-3.32193	-1.13811		5.32812	5.65015		-0.749574	1.13425		-0.857965	0.459823
	-3.32193	3.79565		-1.67053	2.35312		0.0907049	-2.61663		3.53343	3.73166		0.853973	-1.85484		-1.64912	0.0824202
	-0.660854	1.58228		0.0325049	-1.52402		-0.330003	-3.32193		1.12501	4.35072		3.01213	0.318269		-3.32193	0.169187
	-0.704678	8.63649		1.23775	-3.32193		3.40142	3.85181		5.03693	5.47288		-3.32193	-0.498682		-3.32193	-1.23854
	-3.32193	0.121545		-1.43112	3.44738		0.12823	-1.66376		3.48052	3.51465		1.72692	1.90237		-1.49347	-1.23857
	-0.0769517	-2.197		-1.85782	1.16747		1.2996	0.532313		2.17761	3.93857		-0.955507	-3.32193		-1.30063	-0.320375
	-3.32193	1.98877		0.920987	-1.94817		-0.817193	-0.405306		-3.32193	2.58138		-0.000184075	-2.20532		-3.32193	0.160058
	1.07591	2.67696		0.318209	2.75518		0.543235	-0.193867		0.512701	0.112302		-1.93137	-1.01253		-3.32193	-1.24436
	1.5708	0.367457		-1.26662	-3.32193		-0.309523	-0.802544		2.00972	3.94114		-3.32193	-1.34193		-3.32193	-0.166428
	-1.814	1.5624		-3.32193	-0.140531		0.385321	-1.52402		-3.32193	3.46858		1.57107	4.29524		-2.39401	0.139946
	-3.32193	-0.266118		-3.32193	0.857791		5.0213	5.13282		0.619953	-1.53677		2.79149	-1.20555		-3.32193	-1.24788
	-3.32193	3.99701		0.190411	-0.305574		1.03728	0.852409		5.68299	6.0409		-0.570861	-3.32193		-1.76778	-1.24847
	-3.32193	0.0972881		-3.32193	-1.18344		-1.29277	-1.42968		1.52166	3.0279		0.95883	1.89238		-2.13531	-1.24847
	-3.32193	0.085842		-1.24111	0.681652		2.73693	-1.43715		3.89203	4.44448		0.197732	3.76408		-3.32193	-1.24847
	-3.32193	2.40165		-3.32193	2.78017		-3.32193	1.01234		4.71526	5.0071		3.94734	3.25978		-3.32193	-1.24847
	3.09117	0.667954		-2.12687	-1.23937		-1.67053	-0.265292		2.14895	1.93167		11.4332	11.5066		-3.32193	-1.24847
	-3.32193	-1.30269		-2.12687	-0.937342		0.0780411	-3.32193		1.48261	1.32906		-0.570861	2.51828		-3.32193	-1.24847
	1.28794	2.83285		-3.32193	2.5308		-2.12687	-0.930271		5.08169	5.59073		6.10342	6.5357		-1.50554	-1.24847
	-3.32193	-1.18344		-1.814	0.162016		-0.632289	1.90597		-3.32193	3.24954		3.5741	0.578776		-2.17716	0.139495
	-0.179765	0.0245891		-3.32193	0.115569		-2.01485	1.35046		-2.04274	2.49339		5.30393	-3.32193		-3.32193	-0.317875
	-1.38606	1.47897		-3.32193	3.97506		0.00275762	5.38908		6.16154	6.18979		-3.32193	-0.582215		-3.32193	-1.25771
	0.660766	1.46207		-0.00277741	-0.676056		-2.95382	2.15226		-3.32193	4.37539		9.63319	9.80878		-1.97463	-0.184203
	0.997922	1.41714		-3.32193	0.771756		-1.54992	0.136653		2.73253	4.60258		1.22145	3.61182		-3.32193	-1.26315
	-3.32193	1.76989		-1.12167	-0.692838		0.94409	2.71422		3.4412	2.97717		9.5647	8.71985		-0.0858234	-1.26892
	0.94782	0.101647		-3.32193	1.61357		-1.85782	-0.146463		7.02514	5.98021		7.27049	7.09739		-0.654829	-1.26892
	-0.487034	-0.670876		-3.32193	0.0969396		0.0698189	3.16754		4.35003	4.38413		7.62366	7.04182		-2.15303	-1.26926
	-3.32193	5.41059		-1.22672	0.751681		-2.11813	-0.357527		-0.795694	3.41968		1.00274	-0.710008		-3.32193	-1.27051
	0.706241	1.35519		-0.987075	1.70277		1.48231	2.15271		1.87027	3.99865		2.4903	4.23014		-3.32193	-1.27298
	-0.321993	0.463792		-1.15736	-3.32193		0.381716	1.80121		2.89398	4.22184		1.35609	2.85539		-2.02435	-1.27485
	-3.32193	0.970831		-3.32193	0.418047		-0.045006	2.66526		4.40265	4.52635		-3.32193	-0.960201		-3.32193	-1.2761
	-0.204356	3.72575		-3.32193	0.324846		4.1546	-0.982603		5.91446	4.65085		5.32502	1.52909		-3.32193	-1.27704
	1.90422	-1.56823		-3.32193	-1.33198		4.7709	4.1992		-3.32193	0.670182		8.07655	8.00907		-2.1959	-0.0650704
	-3.32193	2.07918		-3.32193	0.690384		2.95395	4.34782		-1.16459	4.7908		0.337785	7.67067		-1.82281	-1.28048
	-2.12687	2.07934		-0.832647	-1.88742		1.74744	-0.367436		2.39908	3.70747		3.45727	-0.239334		-2.17716	-1.28048
	-3.32193	4.52903		-3.32193	1.06181		0.979846	1.25536		6.53228	5.65522		-0.713858	-3.32193		-3.32193	-1.28048
	-3.32193	2.12928		0.19417	-3.32193		-0.632289	0.101647		-3.32193	-0.131192		-1.67945	-1.01748		-1.8666	0.0978773
	-3.32193	0.895063		-1.814	1.02605		1.64489	1.86339		-1.26557	1.85206		-0.979237	-1.44231		-2.66395	-0.197871
	2.38458	3.29083		-0.0304028	1.80604		0.250268	0.357857		3.36757	4.28901		1.72935	1.35025		-3.32193	0.0793903
	-2.16878	2.65837		-3.32193	-0.0856612		-2.12687	0.107212		4.15075	3.13633		0.141883	-1.5754		-3.32193	0.804092
	-3.32193	2.12941		-3.32193	3.80553		0.506679	-0.478975		-3.32193	4.82742		-1.83674	-1.03108		-0.992718	1.03652
	-3.32193	0.73996		-3.32193	3.61916		4.61722	2.42906		4.47013	4.59518		5.39326	4.58198		-3.32193	0.0676873
	-3.32193	1.82647		-3.32193	3.1233		2.76085	1.76095		2.9527	3.87209		1.75881	-1.64555		-3.32193	-0.0128501
	1.26714	0.0341083		-3.32193	4.40534		-3.32193	-0.996555		-1.0276	3.38183		2.66123	-0.115412		-1.83674	0.0264939
	-2.16878	6.28072		-3.32193	0.0132701		-0.987075	1.91006		6.27669	7.04279		8.97422	9.80969		-1.47686	-0.0850291
	0.661343	1.8402		-3.32193	0.233		-0.973724	-1.18344		8.17813	7.68875		8.99745	8.70131		-3.32193	-0.0147157
	1.94191	5.62558		-0.987075	0.100264		-0.0839851	-1.79057		2.26089	3.07212		-1.67945	1.03553		0.155275	-1.30459
	2.63149	2.06332		-1.20864	4.65851		-0.662762	4.72223		-3.32193	2.16487		8.63597	8.65585		-3.32193	-1.30466
	-0.632877	1.01542		-3.32193	-1.23937		-2.56802	0.372372		4.0011	2.15443		-2.13531	0.401909		-0.461689	-0.228677
	-3.32193	0.360674		-3.32193	0.476413		-0.475469	2.12857		-1.9999	2.07016		1.15827	-0.908765		-1.39498	-0.0084875
	-2.16878	0.117887		-3.32193	1.63768		-0.973724	1.06343		4.20594	5.57052		2.70639	-3.32193		-3.32193	-1.30774
	0.507052	-1.46369		-0.0708935	-3.32193		1.9796	1.25282		2.94838	4.44739		-0.790099	-0.690616		-0.700124	-0.294488
	-0.0420875	-3.32193		-1.82794	0.225328		0.355267	1.93975		-0.727212	-0.0473319		0.112329	-3.32193		-3.32193	-1.3108
	-3.32193	0.0981092		-3.32193	2.75408		-0.475469	1.88802		-3.32193	-0.256386		0.94645	-3.32193		-2.07812	0.651417
	-0.176539	0.323835		-3.32193	-0.624652		3.82046	2.59304		5.93652	7.24027		9.0395	8.32645		-1.67945	-1.31177
	-3.32193	-1.19025		-2.4505	1.37427		-1.814	0.0764288		-3.32193	4.45229		7.72102	6.33918		-1.94963	-1.31177
	-0.941967	1.70554		-1.82794	1.16798		2.63176	2.52378		3.94163	4.76475		2.54721	-3.32193		-3.32193	-1.31177
	-0.878289	1.50614		-3.32193	2.1586		0.107925	0.202304		-3.32193	-0.772997		1.55481	-1.70952		-3.32193	-1.31177
	-3.32193	4.37163		-1.64995	-0.200245		0.93429	-0.0329567		3.63314	1.62822		3.17712	-3.32193		-3.32193	-1.31177
	6.18881	4.82735		-3.32193	-1.21848		-1.17769	1.30599		5.14419	4.18235		5.9414	6.70951		-3.32193	-1.31177
	-1.20864	-1.52402		-2.07273	-1.2541		0.0109167	-0.706144		-0.727212	1.24472		-1.1379	-1.25009		-3.32193	-1.31177
	-0.286567	0.81126		-3.32193	4.69723		-1.59067	1.68646		5.85134	6.53941		0.556456	-3.32193		-0.786422	-0.389873
	-3.32193	3.56642		-1.62603	-1.08796		2.82191	3.06757		5.89015	6.65498		-0.239877	-3.32193		-1.32218	0.0194358
	-3.32193	1.97902		-1.814	3.19593		-3.32193	1.24997		3.79526	3.84636		7.55013	6.51747		-3.32193	-0.683486
	0.272192	-2.04544		-3.32193	0.123441		-0.431129	-0.478141		4.10124	3.15666		5.78124	6.68607		-3.32193	-0.462829
	-3.32193	4.67881		-3.32193	1.43443		1.44608	0.373975		1.29787	1.11843		1.44496	2.94073		-1.69278	-0.0243301
	1.4191	0.0142633		-2.16878	0.422292		5.23039	5.85349		6.42607	6.09012		6.18786	6.01061		-1.21852	-1.32346
	-3.32193	-0.0593187		1.22853	2.45833		2.32176	-0.632335		0.217157	3.1697		9.239	9.79437		-3.32193	1.05413
	1.18933	-1.67249		2.25654	1.91804		0.350883	3.00104		-0.696312	-1.04783		1.43393	-3.32193		-3.32193	-1.32507
	-1.62603	1.49022		-1.82794	0.00308617		0.0628703	0.973459		4.44343	4.99718		-1.2811	-3.32193		-3.32193	-1.32715
	-3.32193	6.06299		-3.32193	2.10518		0.660751	0.288681		-1.72652	2.40624		6.20306	5.85987		-1.95099	-0.020172
	-3.32193	0.781087		-3.32193	-0.658886		1.61254	2.07421		4.24746	5.22245		1.456	2.93538		-3.32193	-0.326384
	-1.85782	-1.18344		-3.32193	-1.23937		0.47835	0.276909		-3.32193	0.929839		-0.371783	1.46298		-1.99056	-0.339323
	-3.32193	0.127984		-3.32193	6.16313		1.58352	-0.411541		4.68492	4.07455		10.7888	10.1797		-3.32193	-1.33204
	-3.32193	0.131479		-3.32193	0.558561		-3.32193	-0.266118		2.50985	2.16258		-0.602824	2.20087		-3.32193	0.000977449
	-3.32193	3.02573		0.107546	0.91009		2.7099	1.3425		4.75118	5.62164		6.99921	0.217009		-3.32193	-1.33237
	-3.32193	7.29904		-3.32193	2.1159		-3.32193	1.88073		6.18712	6.946		7.52896	3.42079		-3.32193	-0.0730524
	-2.12687	-0.266118		-3.32193	2.15072		-3.32193	1.3786		4.17641	4.61952		1.23385	-1.26501		-1.89472	-1.33841
	-3.32193	4.60895		-3.32193	4.08198		-3.32193	0.57706		4.22179	2.56952		-1.67945	0.0722932		-2.78857	-0.230195
	-3.32193	6.51853		-3.32193	2.58389		3.43448	4.40111		-1.09124	-1.53677		8.04915	7.44732		-1.8666	-1.34193
	-0.310426	2.50756		-1.88885	0.598691		-1.60771	0.938566		1.47588	1.79941		0.887857	1.30854		-3.32193	-1.34193
	1.82664	-0.769615		-3.32193	0.908769		-3.32193	1.79212		-3.32193	2.50234		0.531473	0.762913		-3.32193	-1.34193
	3.56839	2.25325		-2.12687	0.441308		-1.62603	1.90693		-3.32193	1.96564		1.3146	0.0275489		-3.32193	-1.34193
	-3.32193	1.59894		-3.32193	5.27039		4.49475	4.3198		-3.32193	2.34665		0.0526739	-1.70952		-3.32193	-1.34193
	-3.32193	-1.30269		2.39496	5.28898		-3.32193	3.36714		3.22843	4.41342		3.68765	-1.28048		-3.32193	-1.34193
	-3.32193	2.25284		-3.32193	1.24064		0.0423974	-3.32193		5.99412	5.47336		-1.09127	1.49343		0.560772	-0.0945869
	4.98028	5.53344		-1.814	0.319143		-3.32193	1.80381		4.23438	3.40339		2.84885	4.91296		-0.0420303	-0.0244102
	0.101995	-1.19644		-3.32193	5.144		5.01246	2.25016		3.46927	3.69474		-2.13531	0.323609		0.556163	0.43461
	2.11763	1.1546		-1.62603	1.35793		-3.32193	2.52105		-3.32193	4.62342		7.28288	7.19213		0.0116073	-1.35347
	-0.44432	1.23996		-1.814	0.266731		-3.04731	0.811015		-2.04274	1.01001		-1.25581	-3.32193		-1.19485	-1.35583
	-0.48882	-1.19644		-3.32193	4.94615		0.644679	0.580173		5.54889	5.38848		4.76572	0.407111		0.441267	-0.803225
	2.02472	-1.59079		-3.32193	-0.265292		-2.16878	0.843579		-3.32193	5.05549		9.10521	8.34814		-1.2492	-1.42805
	3.15319	0.974047		-3.32193	1.25023		1.37255	-0.513068		5.56015	6.24386		7.68654	6.8206		-1.2859	-0.637526
	-2.16878	3.30827		-3.32193	0.928766		-0.00552738	0.302113		0.833673	2.1296		8.55291	7.36848		0.0458972	-0.388465
	-3.32193	-1.30269		-2.16878	2.41124		3.01281	-0.328889		5.3751	3.56404		-0.335504	-0.497875		3.03264	-1.43907
	0.559135	-2.16822		-3.32193	-1.32555		0.950623	-1.56013		4.53842	4.42476		2.27528	1.73001		2.49904	-1.43954
	1.33139	1.27687		-3.32193	-1.18344		4.57345	3.88835		2.90384	0.890693		4.4044	2.33841		0.965701	-1.43954
	-2.05626	1.64725		-3.32193	3.04572		2.00091	2.18364		-3.32193	1.93782		-1.50024	0.404599		0.129106	0.751426
	-3.32193	0.0686171		-2.12687	2.2612		3.06686	3.68881		-3.32193	3.19628		0.962382	-1.06364		0.0115062	-0.253594
	-1.22672	-0.221902		-3.32193	-1.13333		-1.24111	0.678855		5.30976	5.21007		-0.993708	-0.0147157		-0.221831	-1.47064
	2.75333	4.26293		-3.32193	2.6422		4.70412	4.66419		1.30459	1.75957		8.68183	7.80902		0.7767	-0.457573
	0.43157	2.3741		-3.32193	5.11563		1.12618	1.08931		3.16679	4.14626		1.25624	4.72175		3.88438	-0.46749
	2.07689	-0.773845		-3.32193	3.68278		-0.229226	2.19106		0.653841	1.30796		2.02777	5.60021		-0.977686	-1.51134
	-3.32193	-0.224622		-3.32193	5.18684		5.28321	4.87838		-3.32193	3.61855		3.39308	6.9823		-0.228143	-1.51695
	0.965702	-3.32193		-3.32193	4.40293		0.70804	3.20467		6.40494	6.70357		1.89816	0.357983		0.410867	-1.16272
	-0.0135841	-3.32193		-2.16878	1.16922		-1.67053	-1.33286		0.713163	3.32114		-1.64912	1.22473		-1.3343	-1.51921
	3.31969	1.08074		-2.16878	3.2408		0.516038	1.52876		-3.32193	0.598423		6.06009	4.93602		0.739999	-0.367092
	-1.814	1.81525		-3.32193	1.6889		0.163939	2.21965		0.984867	-0.189726		3.4695	6.44208		0.369456	-1.52434
	-2.12687	3.02573		-1.62603	5.55631		0.408465	0.912805		-3.32193	-0.716622		-1.3089	0.163213		2.84598	-1.53302
	2.74837	3.12121		-3.32193	6.44438		-3.32193	-1.30361		-1.49254	0.598423		-1.25021	-3.32193		-0.144723	-1.53302
	-0.149955	-0.370308		-3.32193	-0.809288		0.838987	0.4536		4.06257	4.08466		-1.0093	-3.32193		-0.955023	-1.5383
	-0.148669	-3.32193		-3.32193	-1.2714		0.376005	0.526632		4.81366	6.14443		6.27207	5.84579		1.69667	0.379936
	-1.31418	-2.197		-3.32193	3.77938		-1.24246	-3.32193		5.9929	6.81977		8.30015	8.28386		1.13653	-0.398911
	-0.131344	-0.692838		-3.32193	-1.17818		1.07223	-0.692336		-3.32193	2.52445		-3.32193	-0.445394		-0.265602	-0.402338
	-2.16878	2.37974		-1.814	2.28704		4.84019	5.61504		4.06195	3.6868		4.58314	-0.793		1.99398	-1.54364
	-3.32193	3.86489		-3.32193	0.378006		-0.709327	-0.839824		3.42953	4.13167		3.62092	-1.70952		1.03441	-0.429076
	-1.30818	4.5041		-3.32193	-0.211227		0.137938	-1.46162		4.44094	4.58121		-2.08217	-0.557608		-0.0459544	-0.440243
	-3.32193	-0.466743		-1.814	-1.00833		0.145673	-1.84605		7.76782	7.24815		6.90188	5.98102		-1.27043	-0.445033
	-1.82794	2.42955		-3.32193	3.26582		0.872174	5.27611		3.53624	4.60303		-0.268428	-0.605341		2.18462	-0.553524
	-1.64018	-0.53699		-3.32193	-0.031123		0.0909154	-0.586008		1.50386	2.16655		4.64454	5.07111		-1.15923	-0.624226
	1.42829	0.741405		-3.32193	-0.211227		2.19674	1.8522		2.29326	0.818869		6.66649	4.31612		1.29629	-1.56938
	-1.16327	-3.32193		-3.32193	2.26598		1.03098	-1.94077		5.01979	5.33913		8.02619	6.90931		0.259629	-1.5696
	0.562702	2.39895		-3.32193	5.05832		-1.17178	-0.368687		3.86434	2.79334		-0.655143	-1.866		1.10788	-0.835498
	-0.288751	-1.23937		-3.32193	-0.596886		0.518948	-0.294072		1.88489	3.30067		-1.02478	-3.32193		-0.887158	-1.5754
	-3.32193	-1.23937		-1.814	3.30813		0.0637218	-2.15754		2.14207	1.27406		10.2356	9.96673		0.219514	-1.5754
	-1.814	6.1981		-2.12687	0.267247		-2.46423	0.734274		5.03954	5.26794		8.77183	8.25659		0.212553	-1.5754
	1.33186	0.430681		0.367845	8.07279		0.433481	1.16922		-3.32193	0.56315		-0.367483	-1.34193		0.38012	-0.539083
	-3.32193	1.35779		-3.32193	1.65611		2.50004	-3.32193		5.06873	4.57851		4.6157	4.65325		0.287164	-0.510521
	-1.12309	-0.307903		-3.32193	-1.24534		2.67628	4.17376		2.25268	1.51845		4.10067	0.73677		1.72479	0.161462
	-1.22435	-3.32193		-3.32193	-0.979843		-2.54795	-0.292793		4.35135	3.12566		2.29815	0.0676873		-0.567119	-1.61907
	-0.731576	0.413806		-3.32193	0.201744		1.84569	1.57844		-0.211139	3.53464		4.76523	1.30127		-1.21762	-0.00144067
	-3.32193	-1.30881		-3.32193	2.56113		1.19365	-3.32193		3.6061	1.21165		-0.999768	2.33294		-1.29408	-0.892984
	-3.32193	4.18802		-2.12687	5.44479		0.0569831	-0.820211		5.42296	5.75903		9.50053	9.58945		2.98516	-0.585669
	-3.32193	-0.735665		-3.32193	1.74147		1.22669	-1.52402		-0.320996	2.15868		2.88299	0.220212		-0.955507	-0.649453
	4.14542	8.8777		-3.32193	-0.211227		0.0389856	-3.32193		4.19976	3.45398		2.82278	-3.32193		-1.07427	-0.671308
	0.624706	5.10912		-1.62603	5.46393		0.0380432	-1.14303		2.83743	2.93242		-3.32193	-0.348835		-1.03845	-0.19178
	-3.32193	1.56172		-3.32193	4.57991		-1.85782	-0.294072		0.723897	0.475899		8.5477	7.39384		0.272595	-0.639194
	-0.0837679	-0.525294		-3.32193	4.84049		2.27966	1.66569		-3.32193	2.14271		4.26602	6.49447		2.90798	-1.64683
	-1.46683	-0.0581529		-3.32193	4.50011		0.369685	-1.5359		5.91721	5.81527		0.640032	-0.00354872		-0.31964	-0.674896
	-1.12497	2.35201		-3.32193	2.54171		4.40556	4.43046		2.88319	3.99102		4.22856	3.48879		-1.13079	-1.6675
	-3.32193	-0.0618878		-2.45542	1.25383		2.96959	1.20469		6.57975	5.16734		0.0589589	-0.710008		-0.713858	-0.709498
	-0.973724	1.23996		3.08681	6.81498		-2.16878	-0.417912		4.3087	5.39923		2.66598	-0.522848		0.683495	-0.709498
	0.22127	2.34308		-3.32193	0.130662		1.46655	-1.23937		6.04275	5.68514		-0.826877	-0.636713		-1.01816	-1.67215
	-2.12687	-0.577478		-3.32193	4.60974		-0.295096	0.303305		0.959159	-0.488081		0.363694	-3.32193		4.58218	-1.67884
	-1.31418	0.121105		-3.32193	2.63744		-0.226751	1.4626		4.13468	4.59771		-3.32193	0.454339		-0.0639746	-1.67884
	-1.50549	-0.266118		-2.14022	3.12028		3.32464	4.63218		3.97039	4.29682		1.29652	0.793547		-1.32326	-1.67884
	4.93823	4.01991		-3.32193	0.936713		-2.16878	1.07959		2.9548	1.30947		-1.79654	-0.814284		0.876494	-0.729524
	-2.12687	1.01162		-3.32193	4.55742		-2.37595	-0.0193122		6.44894	6.32699		-3.32193	0.404393		0.371154	-1.68194
	-0.973724	-1.15204		-3.00077	-0.838625		2.23541	0.774731		4.33701	2.50388		-1.04214	-3.32193		-1.33599	-1.69135
	-3.32193	-0.658886		-1.49123	5.64617		-3.32193	-0.455148		5.02959	4.41713		-3.32193	-1.34193		-0.221831	-0.740173
	0.426833	-1.88742		-3.32193	-0.880249		2.08124	0.587937		7.54322	6.90948		7.85893	7.35221		1.16558	-1.04292
	-2.16878	-1.23937		-3.32193	0.729036		0.206789	-1.05439		5.04273	5.69682		6.62916	5.25271		0.153416	-1.69858
	-3.32193	1.11645		-3.32193	1.10557		-1.67053	2.04223		-3.32193	3.40324		-1.3089	1.32844		-0.894122	-1.70037
	1.70578	-2.25429		-3.32193	-0.592694		-3.32193	1.09229		-0.394971	3.59612		5.86557	6.62897		-0.583092	-1.70952
	-1.71942	0.373857		-1.30618	-3.32193		1.23151	2.79273		-3.32193	3.58597		2.53936	-0.75083		0.412317	-1.70952
	1.48148	-1.45303		4.33141	3.86559		1.0211	-1.0465		5.45306	5.81988		6.25227	6.51545		-1.05476	-1.70991
	1.01899	1.44877		3.27598	2.26718		1.49848	2.04321		4.86729	4.25511		-0.326958	-1.09709		1.48382	-1.73076
	-1.29199	-3.32193		3.62374	2.58503		4.3094	4.3365		5.35757	5.97565		6.59078	8.43943		-1.26716	-1.73359
	-1.814	2.00968		-1.29982	-3.32193		9.20043	8.98874		4.70763	5.20374		4.16715	1.05241		1.40084	-0.393888
	-3.32193	4.13495		-0.236059	-2.197		2.28583	-0.266118		2.0017	-1.24069		10.786	10.5821		-1.22284	-1.74381
	1.37515	-1.63896		2.63008	5.60035		2.67536	0.854092		-3.32193	3.60475		3.30112	0.639956		1.32631	-0.855694
	4.68577	3.41713		3.46875	3.52139		-0.442102	-2.36869		4.72327	3.76869		1.40994	3.10858		0.072962	-1.75533
	1.64497	0.775323		1.17415	2.26382		2.46268	2.35202		4.78839	5.42117		-3.32193	-0.949193		0.340201	-1.75905
	-3.32193	1.35546		0.954924	-1.75117		1.10476	-1.53547		-3.32193	2.60425		6.24176	6.17677		0.212153	-1.76846
	-3.32193	-0.0856612		0.38193	-1.37561		-0.942078	0.472418		-3.32193	1.27571		9.06623	6.66272		1.17933	-1.00901
	3.00401	4.52903		3.92337	3.37218		0.815055	-0.0372598		5.36966	5.3069		-1.11165	-3.32193		1.79257	-1.78792
	-1.27201	-1.53547		0.991107	-0.756814		-1.48066	-0.00656403		3.90729	1.46685		-0.321854	-3.32193		-1.17863	-1.8017
	1.94174	4.49569		1.03997	2.51062		4.71272	2.62838		-3.32193	-0.910544		6.86806	3.3531		2.03598	-0.923554
	-3.32193	-0.0595877		2.02797	1.22113		0.193748	1.75279		3.42027	1.34429		8.51255	8.02365		1.3506	-1.83408
	-3.32193	0.127893		0.43804	-1.52402		1.20628	1.34884		4.55285	4.24697		1.57833	-0.564181		0.122294	-1.3215
	1.26456	-1.28069		-2.12687	0.526512		-1.85782	0.192297		-3.32193	1.61018		-0.63859	-1.03132		-0.615478	-0.75738
	0.113471	-0.0437147		-0.00228792	-1.85723		1.6743	-2.197		2.92431	2.71958		6.11739	6.11468		0.588945	-1.85484
	-0.475469	2.18302		2.13256	-3.32193		2.98515	4.12884		6.67035	6.58609		0.434583	-0.857853		-1.29382	-1.85484
	-1.22672	-3.32193		-0.957332	-3.32193		-1.15722	1.88916		5.03981	5.03124		0.412317	-3.32193		0.0800272	-1.866
	0.0459135	4.82566		4.49111	5.54953		-0.310426	1.63077		1.08422	4.22725		-3.32193	-1.20555		-1.11053	-1.866
	1.50567	-3.32193		-1.29982	-0.852928		1.17624	-2.53615		5.45962	5.37568		0.374703	-0.624269		2.07426	-1.87288
	-0.674794	3.31454		-0.241474	1.29654		0.518948	-1.20803		-3.32193	-0.471822		4.9997	2.80546		0.333447	-1.04932
	-1.85782	1.10202		0.0844983	-2.197		1.84157	1.75652		4.38097	3.63519		9.20978	10.5205		-0.00663606	-1.05998
	0.124586	1.3962		-1.31418	-0.505535		-0.727339	-3.32193		-3.32193	1.56214		7.8294	8.0661		0.314951	-1.67424
	1.1071	1.31081		-0.632877	0.413282		0.21279	-1.46162		4.27358	4.78965		3.74504	0.0135414		0.291508	-1.883
	5.99	5.07096		-0.0801705	-3.32193		-1.67053	0.559067		3.92073	3.66786		4.54202	4.53222		0.109109	-1.88457
	-3.32193	2.46697		-1.31814	-0.666674		0.309075	0.558524		-0.222177	3.31346		10.2012	10.3298		1.73255	-1.89617
	0.723086	-0.0595877		1.36679	-0.308798		2.66024	1.41004		4.59559	5.10922		2.8028	3.36906		0.16116	-1.89617
	1.27437	1.69861		3.56993	2.50777		0.0112207	1.02944		-3.32193	-0.642797		-3.32193	0.837836		1.68318	-1.89617
	1.81507	-0.430339		-0.973724	-1.2714		-3.32193	1.81853		4.37113	0.980688		-0.213411	2.20919		-0.0155711	-1.89617
	0.129587	-3.32193		-1.31019	-0.505535		-0.207621	-3.32193		-3.32193	1.71315		-0.356138	-0.808469		1.69459	-1.91704
	2.70046	3.6777		-1.94694	1.61538		-0.0903032	2.57777		0.894024	2.02683		-3.32193	1.34925		0.147275	-1.92331
	-1.10503	-0.386221		5.04554	7.53188		0.145912	0.367457		2.45986	4.74018		-1.03521	-2.17659		2.40983	-1.14233
	0.849103	2.50649		-3.32193	0.287745		1.2276	3.91618		-3.32193	-0.83687		1.81494	-1.53302		0.815159	-1.93515
	-0.945158	0.0890869		1.3035	1.49576		-1.24111	-2.16822		1.01164	2.54845		9.99734	9.06864		1.97823	-1.93663
	2.29562	-0.506891		-3.32193	0.163113		3.0868	4.09123		-3.32193	3.98782		-1.82281	1.03952		0.203128	-1.01465
	1.66226	3.01388		0.484132	-2.15754		-2.05342	0.325002		5.83147	5.4772		-3.32193	-0.693458		-1.32702	-2.04286
	-0.293833	-1.23937		-0.907696	1.24704		0.0115664	-1.99864		1.72798	2.48055		6.27904	5.28763		1.55553	-2.0714
	2.90781	1.01882		5.4291	4.03984		5.58355	1.48015		2.44018	1.30795		1.4169	3.21833		-1.2988	-1.58042
	0.280364	-2.15754		0.13479	0.123673		-2.12687	1.3298		5.23394	4.70941		0.306679	-0.424469		-0.0644556	-2.08559
	-0.13204	-0.207929		2.00349	0.631528		-0.44432	1.44146		0.862877	2.57598		-0.941029	-3.32193		0.0851507	-2.12227
	1.08429	-0.399089		-0.139108	-1.84605		-0.83039	-2.11842		3.93884	4.61455		-0.858476	-3.32193		0.648615	-2.12411
	-3.32193	1.56164		-1.0116	-1.37561		-0.577388	1.27298		0.750061	-2.07162		-0.155072	0.13552		-1.26912	-2.02891
	4.31264	1.33234		-0.372361	-1.2714		-3.32193	0.923243		2.24578	-1.56772		-0.16413	-3.32193		1.80146	-2.15121
	0.164286	-0.193867		0.113262	-1.66992		0.301731	-2.89044		-1.9999	2.84817		5.71814	5.58218		-0.549283	-1.58939
	-3.32193	1.18409		-3.32193	-1.0945		-0.264739	-0.35406		-1.9999	0.54818		2.44828	-0.0976096		0.32454	-2.16593
	-3.32193	3.50036		2.40558	5.37177		1.01899	-2.16822		3.97735	4.41423		6.91726	3.83921		-1.06626	-2.16593
	0.471917	2.37402		-2.04122	-1.1587		2.67679	0.116335		0.0280009	3.8908		-0.812822	1.22955		0.24891	-2.16593
	0.0173637	1.60574		-0.467246	-3.32193		-3.32193	-0.958867		-2.01353	0.890693		1.00916	-2.17659		0.205124	-2.16593
	5.15921	5.23145		-1.10723	-0.194045		0.651882	0.941064		4.8652	2.29097		8.33344	8.34186		1.14122	-2.16593
	-0.445117	0.0969396		3.94498	2.19514		0.620038	3.12976		4.68441	4.54131		2.32361	2.01232		0.680398	-2.16593
	0.370819	-2.04862		-0.971227	3.6004		-1.814	1.12498		-3.32193	3.13656		-1.1868	-1.70952		2.7306	-2.17659
	-0.943102	-1.84605		3.51856	0.377682		0.610734	-1.86183		5.02853	5.54495		-1.21733	-3.32193		-1.20178	-2.17659
	-2.16878	0.349319		2.1774	-0.877667		-1.14524	-1.72232		1.5052	3.60979		2.1949	0.732721		-1.27674	-2.17659
	-0.987075	1.01882		5.51748	2.6443		2.65467	-0.106365		-3.32193	-0.522347		7.71479	8.11379		-1.23717	-2.1898
	-0.163306	-0.410535		5.92924	4.73858		5.94181	6.944		-0.566027	3.05209		5.64193	4.90427		-1.28516	-2.1898
	-1.16327	-3.32193		-0.870894	-1.28374		1.47949	0.131841		6.60819	6.38394		1.08512	-1.16116		1.11907	-2.19278
	-0.320008	3.79498		2.96333	0.676922		0.204255	3.2529		-3.32193	-0.620508		4.36371	-3.32193		1.59353	-2.20532
	-0.354368	-1.25983		-0.206248	-0.998693		-0.746409	0.162663		3.74869	-0.37121		7.98882	4.20999		-1.14856	-2.20532
	-0.0528517	0.785994		0.520642	-3.32193		1.05294	1.93498		1.03622	2.35923		11.4849	11.6663		1.38177	-2.20532
	1.41325	-1.79804		5.3974	1.47889		0.336734	-0.179148		-1.9999	1.18422		-1.3938	1.63147		1.25128	-2.20532
	-0.0460484	-0.305574		3.71721	1.40804		1.80217	3.43813		5.04815	4.71052		-0.555642	-3.32193		1.02513	-2.24116
	-3.32193	3.0732		0.393912	-0.626184		4.26235	4.35553		1.50116	4.09398		2.51411	4.71035		-1.33074	-2.24911
	-3.32193	1.18409		-0.364138	-0.315137		2.2161	-0.431694		4.51845	3.85189		-1.32326	-1.42805		0.57396	-2.3275
	-3.32193	5.66794		-1.19016	0.0938123		4.47538	3.28189		6.13779	6.17525		3.59259	-0.938965		2.96761	-2.34449
	2.38982	1.63605		5.81318	5.97329		-0.0574848	2.09184		3.09145	2.40737		0.374703	0.0275489		1.6033	-2.37421
	0.0314779	-1.23937		3.71769	1.2649		3.06601	2.77663		2.29725	2.74543		-0.0449155	-0.311437		0.377256	-2.04506
	0.325209	0.723929		2.43977	-0.557293		4.23201	5.33287		-3.32193	2.59564		-3.32193	-1.33401		0.964161	-2.40262
	-0.487034	0.778127		-1.51782	0.588736		-1.13182	-1.8831		5.72737	4.74532		5.81484	3.96129		-0.466127	-2.12008
	1.10476	-1.03261		-0.138675	-2.60204		0.72192	0.0316963		0.566618	2.77707		10.1041	10.1725		0.127986	-2.46505
	0.575912	1.47647		6.35086	6.17878		7.5861	6.07374		3.35285	3.91947		2.39252	4.83508		0.657317	-2.46876
	5.91651	6.32041		0.655258	-1.00772		1.05387	-2.15754		-3.32193	0.546707		7.31391	6.28323		0.715476	-2.53784
	1.06733	-2.21696		0.190411	0.000960954		0.0253691	-3.32193		5.41832	5.68078		2.05434	-3.32193		-1.05666	-2.54725
	6.74583	7.1205		2.68809	6.60285		0.0253691	-3.32193		-1.6822	3.8102		0.127986	0.0676873		0.232768	-2.60886
	0.00476302	-3.32193		0.666811	-0.145838		1.49395	2.12367		-3.32193	1.97191		-0.031133	-3.32193		0.394965	-2.63153
	1.00915	-1.54318		-1.36211	1.55756		2.59618	1.5805		3.69497	3.72934		1.15589	1.05286		-1.29064	-2.64212
	2.90219	0.218933		0.959275	-0.13267		1.23484	2.73187		-3.32193	4.00369		6.45916	5.99201		-0.0854724	-2.66348
	-0.305736	-0.968198		-0.387676	-0.909216		0.337998	-2.15754		-3.32193	-1.04783		8.01919	7.42674		0.176068	-2.66965
	2.84039	0.397335		-1.16327	-1.419		0.264779	-2.15754		-3.32193	3.91751		8.0749	7.91522		0.508068	-2.68175
	5.23254	8.09596		0.206789	0.432596		2.11837	0.0735347		1.05406	1.0172		-3.32193	2.943		0.0387101	-2.68696
	-0.268722	3.30932		3.78548	-0.80095		0.848031	0.131841		3.73791	2.51291		-1.13079	-3.32193		-1.13714	-2.74297
	-1.28159	-3.32193		1.01403	0.516504		-1.27201	2.09838		5.1741	5.48258		-1.27867	-3.32193		-0.0307088	-2.74962
	0.0584194	-2.35204		3.61985	3.01136		1.68549	-1.04328		5.37926	4.29903		4.01597	2.47767		0.551562	-2.7546
	-2.12687	3.63779		-2.12687	0.00400239		0.0978171	3.05738		0.0882517	0.439845		-2.17716	-0.025207		0.221901	-2.78526
	0.780999	2.69705		-2.57408	-1.19955		0.516536	0.127984		2.30626	4.02816		7.21046	7.60095		0.407551	-2.89056
	-0.445117	1.66701		2.58351	-2.16822		1.25966	0.00996506		0.844775	2.4867		9.05051	10.0454		1.22712	-2.89729
	-3.32193	-1.25983		-1.31181	-0.27943		3.73688	4.55953		-1.69629	4.0775		10.8222	10.8905		-0.100656	-2.90647
	-1.21643	-3.32193		-1.18206	-1.696		0.505382	-2.58228		1.14989	-0.872297		1.30485	0.86972		0.461648	-2.9656
	1.60599	1.11694		2.00238	-0.605124		2.83675	-1.22512		-3.32193	1.30947		0.940743	3.42322		0.105332	-3.14302
	3.75276	-0.538006		3.54618	3.48043		0.664385	2.19917		-0.46362	2.40569		8.17084	7.57525		-1.02301	-3.25614
	2.30369	-0.692838		1.13178	-3.32193		-3.32193	1.57767		1.31313	2.04983		-1.67945	3.33177		-0.0723695	-3.32193
	1.97661	3.89532		-0.832647	-1.56642		-1.92183	0.582033		3.63395	4.61729		3.1225	5.41208		2.01467	-3.32193
	1.94016	1.25483		0.0757845	-2.59813		2.48696	-0.594331		-1.9999	0.12322		2.62996	4.92675		1.44104	-3.32193
	2.73769	3.13788		2.55379	1.80191		0.349442	-3.32193		4.65799	5.52837		-0.0153781	-3.32193		0.762733	-3.32193
	2.79815	-0.148973		-3.32193	1.06435		0.544429	-1.419		1.05168	2.92887		3.87329	3.82778		-0.735058	-3.32193
	-3.32193	3.72707		2.02849	2.85314		-1.05712	0.374411		3.01032	4.71592		6.92909	7.46649		2.02107	-3.32193
	-0.0723426	2.01001		2.80326	2.24509		0.842886	0.0972881		4.46897	3.69436		2.05434	-3.32193		2.15278	-3.32193
	1.18919	2.22373		-0.702522	-0.692838		2.07029	-0.723032		3.13098	3.73005		7.57943	6.59441		0.860993	-3.32193
	-1.814	0.045373		3.56114	4.7967		6.42291	3.33724		2.50396	5.74146		8.10102	7.87688		0.759504	-3.32193
	-3.32193	0.422292		-3.32193	-0.148973		2.60655	3.1011		-3.32193	2.57598		1.31734	-0.119473		1.85119	-3.32193
	-3.32193	3.37317		6.33711	5.05054		-1.53608	0.400116		-3.32193	4.05213		7.30901	6.92759		-0.938507	-3.32193
	-3.32193	2.68553		-1.22672	-1.13333		0.759318	-1.65857		3.3954	4.10478		9.0891	9.07429		0.620694	-3.32193
	0.631486	-1.56642		0.107546	4.0235		0.910173	2.13262		-3.32193	1.10587		3.87706	2.69682		0.591965	-3.32193
	-3.32193	1.56146		1.69226	4.46009		1.06518	-0.692838		4.66423	4.79557		4.53598	4.93232		0.549891	-3.32193
	1.95986	0.143337		0.190518	-3.32193		0.385467	0.262441		6.51338	5.95748		6.62725	5.83779		1.59186	-3.32193
	-1.43112	0.566752		5.38062	0.510189		0.473105	-2.15754		3.13218	3.37608		9.21365	8.57706		-1.01422	-3.32193
	0.0568441	-3.32193		0.71297	1.81643		0.118191	-3.32193		5.05252	3.00611		9.93189	9.3423		-1.015	-3.32193
	-0.163306	-0.194045		2.51263	1.88143		-1.20864	-2.34905		-3.32193	1.15907		4.55871	4.27666		-1.02878	-3.32193
	3.9526	5.1891		3.8483	2.6172		-0.98456	2.38664		-1.9999	-1.10394		4.92317	4.73394		-1.07023	-3.32193
	0.00244325	-3.32193		1.45838	0.590112		4.96685	3.49344		0.891728	4.65803		3.73689	-3.32193		0.308999	-3.32193
	0.137938	3.056		2.05563	3.09722		-1.10138	0.976997		4.54488	4.6998		4.60705	7.73278		0.0558268	-3.32193
	1.84441	2.99537		2.688	0.233		-0.519174	2.71181		-0.269053	1.30005		2.10284	1.48792		-1.08063	-3.32193
	-0.354368	0.361479		1.70712	0.00308617		-1.45639	1.10348		-0.522415	2.7263		3.03679	0.343488		1.50616	-3.32193
	-0.987075	0.0657535		-0.176072	4.79581		1.89651	2.27495		6.01289	5.32578		1.15728	-1.26892		0.377158	-3.32193
	-3.32193	3.01342		-3.32193	0.653203		0.845361	-1.52402		-3.32193	1.14236		8.34543	8.06077		0.417816	-3.32193
	-3.32193	0.101647		0.107925	-3.32193		0.598757	-1.53547		-3.32193	0.268902		3.75184	3.32619		-1.1106	-3.32193
	-3.32193	1.01542		-3.32193	1.5065		2.42323	3.41862		-3.32193	0.506775		-1.63498	1.14416		0.425507	-3.32193
	-1.52466	-0.0944849		1.86821	-3.32193		0.772906	0.515384		-3.32193	2.39307		4.6969	3.83895		0.401418	-3.32193
	1.15356	6.65876		0.149923	-0.265292		0.0494855	2.75841		3.7379	5.02035		8.592	9.16191		1.18101	-3.32193
	-3.32193	1.70121		16.3932	16.3661		5.34419	4.69079		-3.32193	2.28471		6.21383	6.94295		-1.13098	-3.32193
	-1.34502	-0.896853		6.7795	6.95589		6.30251	4.37396		3.99863	3.34457		2.05167	-3.32193		1.58097	-3.32193
	-1.31418	-3.32193		1.35482	-0.745623		0.47835	0.233		-3.32193	-0.666168		0.276613	-3.32193		1.37849	-3.32193
	-1.34502	-1.33286		1.07294	-1.06014		4.14081	3.29152		2.62501	4.67062		2.89126	2.70693		0.795214	-3.32193
	1.65452	-1.04328		-1.22672	-3.32193		1.27867	-1.73105		-3.32193	-0.358413		4.99547	2.40239		-0.0421853	-3.32193
	-0.662762	0.00308617		0.567573	-3.32193		1.11973	-0.652199		2.98009	3.32942		3.39919	-1.47452		-1.17239	-3.32193
	-1.05712	-0.723032		1.15458	0.432596		-0.584566	2.57183		0.474418	-0.690734		3.86276	4.05993		-1.17239	-3.32193
	0.252983	4.46049		0.137295	-1.85723		3.29785	3.32356		-3.32193	1.24336		15.4434	16.1169		-0.80757	-3.32193
	3.85017	3.26254		3.5557	2.25938		0.164286	0.824932		0.865399	2.76713		5.09001	5.3466		0.146429	-3.32193
	2.38594	1.75794		0.260417	-3.32193		0.978295	0.719869		0.504166	-0.256386		-2.17716	1.68196		-0.0531493	-3.32193
	3.49591	-0.41133		2.48057	0.180913		5.49168	7.01486		-0.691502	0.352638		7.9008	8.29732		1.08373	-3.32193
	-3.32193	2.23472		3.70116	2.09947		3.10918	3.43192		4.01102	1.53888		-2.13531	0.373949		-0.00514324	-3.32193
	-0.973724	1.97277		-1.62603	2.05382		0.704296	-0.179148		1.92782	2.80525		-1.54507	0.737403		0.210381	-3.32193
	-3.32193	1.48639		-1.05704	-3.32193		3.77617	0.985186		-3.32193	5.7735		-2.13531	0.51198		0.177929	-3.32193
	-1.83276	2.96446		1.42761	-2.61742		0.0993709	-0.014097		-3.32193	0.112302		-3.32193	1.48195		-1.2151	-3.32193
	-2.14022	1.67353		3.75012	4.87549		0.162915	-3.32193		3.3596	3.89716		-0.891901	2.75663		-1.21775	-3.32193
	-3.32193	3.72451		5.18443	4.12377		-1.64018	0.045373		-2.01353	2.15178		-2.17716	-0.225323		-1.21775	-3.32193
	-2.73054	0.847202		0.819833	-1.56137		2.07992	-0.463249		3.5357	3.58995		2.48755	1.92426		-1.21951	-3.32193
	-3.32193	1.18514		-0.175127	0.633709		2.12386	-0.779902		0.611912	-0.57881		-1.02478	1.96157		0.224816	-3.32193
	-1.48705	0.236161		-2.12687	-1.00833		3.61381	-2.83505		-3.32193	-0.83687		-1.27828	-3.32193		-1.22284	-3.32193
	-2.02052	1.51425		9.55668	8.7887		5.65354	5.6819		-3.32193	-0.83687		9.1903	9.03918		0.820018	-3.32193
	1.264	4.82932		-1.122	-3.32193		-0.205323	-0.723032		5.94604	6.11856		9.0937	7.74329		-1.2262	-3.32193
	3.2842	3.56546		1.3946	4.86555		-2.12687	0.287745		3.36144	3.483		-1.21775	-3.32193		-0.327199	-3.32193
	4.40778	7.90369		2.00439	-0.289209		-3.32193	0.304327		4.81929	4.12871		8.10775	9.20452		-1.23233	-3.32193
	-2.12687	3.56684		1.37782	-0.615703		2.39267	1.44175		2.9353	3.12035		-1.3089	-3.32193		0.170673	-3.32193
	-3.32193	2.66401		-2.14022	0.326263		1.72494	2.07687		1.7285	1.64353		3.21993	-1.49222		-0.135614	-3.32193
	-3.32193	-1.30269		4.10396	0.00308617		-0.987075	1.49793		5.72645	5.72525		0.717365	1.26087		0.136417	-3.32193
	0.295643	-3.32193		2.40971	0.330186		1.07558	1.05519		0.280791	-1.75649		5.58507	5.57867		0.090069	-3.32193
	-0.341017	5.16363		-1.2332	-2.55866		0.36471	-3.32193		-0.566027	-0.504909		-0.587982	-0.203949		0.0929588	-3.32193
	1.30379	4.12666		3.46672	1.67944		-0.987075	-0.00656403		5.22345	4.41816		4.63708	3.55306		-1.25021	-3.32193
	-3.32193	-0.894234		0.682982	0.242788		0.352632	-3.32193		-3.32193	1.4406		-0.506162	0.21489		-1.25329	-3.32193
	-3.32193	-0.606972		5.46953	6.36056		7.27275	7.96344		3.90131	1.26281		-1.23582	-3.32193		-0.178489	-3.32193
	1.31965	-1.25983		0.905935	-3.32193		1.37828	0.78104		1.32914	3.93206		-2.17716	0.100356		-0.863422	-3.32193
	-3.32193	1.56249		-0.048029	-2.14358		-0.909127	-1.84605		0.336979	2.85514		1.91511	-1.89617		-1.26422	-3.32193
	0.520855	0.856485		2.80524	-1.4048		-1.31418	1.23377		1.62953	2.51588		9.03271	8.66616		-1.26493	-3.32193
	-3.32193	1.97708		5.07476	3.62761		0.471425	1.75315		0.899091	2.28854		-1.51449	1.28523		-1.26772	-3.32193
	-1.38606	2.40341		4.48249	5.48785		5.06336	3.44989		4.30053	4.48098		-1.2811	-1.85484		0.0589589	-3.32193
	-1.814	3.80694		0.670147	-3.32193		-1.10275	-0.169254		1.38268	4.30752		-3.32193	0.21489		-0.397173	-3.32193
	0.677093	1.68467		-0.702522	-1.85723		-0.0413813	0.432596		0.825964	0.739331		7.7739	6.84136		1.04126	-3.32193
	-1.70719	0.0214765		1.15458	-0.266118		-0.236059	-1.70062		3.55781	3.29074		-0.67564	-3.32193		-1.27641	-3.32193
	3.40825	3.21478		-1.63784	0.377992		-3.32193	1.63204		3.65231	3.88796		0.127743	-1.85484		-0.180796	-3.32193
	0.770287	-3.32193		-0.0166614	0.136719		-0.225947	-0.544992		2.53817	3.38432		-3.32193	-1.07877		-0.191576	-3.32193
	2.40929	1.71987		1.09949	-1.65857		0.404654	-0.339361		-2.04274	2.09098		6.52192	6.57529		-1.2811	-3.32193
	-1.38606	0.866807		-1.97267	0.532328		-2.16878	0.694981		-1.6822	2.01923		0.0450304	-1.31177		-1.2811	-3.32193
	0.980968	1.57844		-3.32193	-0.94004		-0.973724	0.717698		-3.32193	2.85451		7.30945	8.00761		-1.2811	-3.32193
	1.41774	-0.0372598		-0.949076	0.873144		1.24355	-1.84605		-0.0565663	3.09423		5.42616	2.09191		-1.28448	-3.32193
	-3.32193	2.50567		5.06987	3.61971		0.293854	-1.65857		-0.875573	0.624523		2.76858	3.15948		-1.28515	-3.32193
	-0.445117	-1.30269		3.0815	2.77163		0.15524	-1.65857		-3.32193	2.05427		5.31289	6.08953		-1.28584	-3.32193
	-3.32193	1.35602		5.52877	4.03608		-1.13198	-3.32193		3.98207	3.70758		-1.32326	-1.21713		1.19689	-3.32193
	-2.14022	4.8938		-1.22672	-3.32193		3.2838	0.586079		-3.32193	3.92569		1.28175	4.1841		-1.28857	-3.32193
	-3.32193	-1.14044		3.38576	3.4552		2.04682	-1.84605		-3.32193	1.5362		0.63527	1.16397		-0.00628087	-3.32193
	-3.32193	1.23014		-0.445117	0.236594		-3.32193	1.2873		2.36711	-0.743984		1.31832	-2.16593		0.0716009	-3.32193
	-3.32193	-1.25983		2.23434	1.49869		-3.32193	0.241691		4.93514	4.14305		6.57122	6.35496		-0.234189	-3.32193
	-1.814	-1.3444		-3.32193	0.162016		-3.32193	5.03584		4.55245	4.2464		4.85302	4.89006		-1.30281	-3.32193
	-3.32193	1.56146		-1.27201	7.02715		1.69078	-2.14358		3.86895	1.36933		7.34734	5.80705		-1.30819	-3.32193
	1.92998	4.62199		-3.32193	-0.591922		-0.945158	0.131841		3.65047	4.02638		1.26998	1.2719		-1.3089	-3.32193
	-3.32193	2.2886		0.107546	-3.32193		0.341327	1.48015		3.15416	3.9341		0.172568	-3.32193		-1.3089	-3.32193
	-1.814	0.558533		-1.77165	-1.26873		0.0253691	-2.16822		1.46522	2.09939		-3.32193	-1.09709		-1.30991	-3.32193
	-0.119122	0.526512		-0.13204	1.85262		-3.32193	3.09054		5.51752	4.41169		3.85959	1.60357		-1.31278	-3.32193
	-1.814	1.5624		-2.12687	-1.30269		-0.296787	-0.0248722		-3.32193	-0.57881		-3.32193	-1.21713		-0.250348	-3.32193
	-0.632877	5.44488		0.0505369	3.08015		-3.32193	0.0692878		4.47046	4.79734		2.66485	2.74486		-0.119436	-3.32193
	-3.32193	4.91159		-1.09187	-1.97343		3.38294	2.16374		1.78662	3.76292		0.189263	0.297747		-0.0576424	-3.32193
	-3.32193	0.751407		3.41863	4.50438		-3.32193	2.17946		3.3005	4.3892		-1.25021	-0.398911		-0.0153781	-3.32193
	-0.945158	2.59545		5.88415	6.61936		-1.26554	-3.32193		-2.04274	3.75607		-0.586577	-3.32193		-1.32326	-3.32193
	-3.32193	1.24064		1.48769	-1.85723		-0.258558	0.337805		-0.0867965	3.05262		1.50997	3.27757		-1.32326	-3.32193
	2.18664	4.44421		0.756196	-1.30826		0.127326	-3.32193		5.36754	3.57064		9.92116	9.77159		-0.0278051	-3.32193
	3.84742	4.37135		-0.931874	-0.0297233		-1.82794	1.88916		1.09505	2.70326		6.78191	3.67787		0.0137922	-3.32193
	8.58381	8.7437		3.23867	1.24997		0.237913	-1.4988		2.79619	0.768344		-1.32326	-3.32193		-0.36533	-3.32193
	0.248706	1.48939		2.38271	0.476039		0.0904727	-0.381347		-0.971415	-0.952097		-0.77412	-0.906012		-0.0771254	-3.32193
	0.00244325	2.42906		2.41552	-1.0865		5.21225	4.42934		2.855	2.99149		10.3272	9.99258		-1.33397	-3.32193
	-1.31418	3.2168		-2.12687	1.88375		3.04336	-0.452167		4.10162	4.08361		1.31345	-3.32193		-0.438096	-3.32193
	-1.01564	-1.66992		1.37853	1.95729		1.20039	-2.2147		-0.281522	1.30743		2.66999	-0.811684		0.985177	-3.32193
	-3.32193	-0.148973		0.164286	-3.32193		-1.49123	2.13059		-0.21535	3.39055		1.94114	-1.14245		-1.33963	-3.32193
	0.123567	-1.56642		2.35598	4.64268		1.86657	0.468778		-3.32193	0.873064		2.77429	2.52865		1.04815	-3.32193
	-3.32193	4.6875		-2.73054	-1.13333		6.39619	1.93765		-3.32193	2.88036		-1.68508	0.483796		-1.21186	-3.32193
	-0.632877	0.173193		-1.814	-1.23937		3.51109	3.98622		1.42939	3.16633		4.95737	5.38585		-1.34392	-3.32193
	2.41383	5.56667		0.370349	1.57601		-1.30219	-1.04328		-1.0276	-3.32193		6.51887	5.02997		-1.34494	-3.32193
	1.84557	-1.53547		2.47001	4.4448		1.6091	0.39431		-3.32193	4.21327		11.9685	11.2692
	0.14913	0.773488		-1.29982	-3.32193		5.04069	3.70062		4.06663	4.42137		-1.82281	-1.01253
	-3.32193	0.040772		-3.32193	1.06074		3.47962	2.73436		-0.613993	0.879384		0.786477	-1.38467
	-3.32193	-0.00656403		1.43284	-2.197		0.510565	0.0681066		3.49465	3.69305		7.30076	7.73812
	-3.32193	1.8252		3.482	2.48165		1.13895	-3.32193		-3.32193	0.905273		5.08608	5.18105
	-3.32193	0.287745		2.10643	-1.88742		-1.62603	-1.20803		-3.32193	0.912859		-0.986602	-3.32193
	2.71325	0.422047		0.891376	1.94463		-0.168188	0.983965		-3.32193	0.517693		-0.490205	0.306828
	1.90898	3.23499		-3.32193	0.276909		-0.204356	-0.399089		2.8362	2.86149		7.62477	7.09208
	-1.814	1.11645		-0.205323	-2.197		2.26313	-0.820825		1.44433	2.54261		-3.32193	0.144159
	-2.12687	5.18925		-0.7726	-3.32193		-0.369776	-0.211227		4.92231	4.89051		1.44898	0.717698
	-3.32193	-1.25983		-0.926144	-1.05214		0.393165	-1.46398		5.00656	5.18089		8.28856	7.5133
	0.107925	-2.16822		0.509866	-0.352538		0.124586	-0.721117		3.87633	4.72097		2.4269	1.40232
	-0.0906846	-3.32193		-3.32193	2.0538		2.89659	0.385668		0.344214	1.54306		-1.00622	-0.996822
	-1.20864	-1.04328		0.778949	-2.18413		1.71549	-0.275706		0.518955	-0.803874		-0.122298	-3.32193
	3.63108	1.18277		2.95009	3.76279		-0.0420875	0.901435		5.51343	5.84832		0.90166	0.613464
	-1.05246	-3.32193		-1.62603	-1.23937		-0.0828674	3.86003		-3.32193	0.0390787		1.73302	0.21489
	2.49012	-1.91562		0.0557204	-1.37561		5.12295	4.26054		2.36007	4.28228		1.26453	-1.42805
	0.840692	-3.32193		3.93582	3.09919		-0.738466	-0.39901		0.791657	-0.910544		4.76371	-1.43954
	-3.32193	2.55333		3.56943	2.97664		2.99523	1.70336		-3.32193	0.912859		-0.918284	-1.53302
	1.98818	0.174679		0.344095	4.48697		6.43617	8.2074		-3.32193	0.85862		-2.2612	-1.34085
	3.70424	7.62909		1.55158	0.703433		-0.417891	-1.33054		2.83562	3.86996		2.82096	-1.15868
	-3.32193	0.655025		2.47974	2.06622		-0.0185185	0.853289		-3.32193	0.366622		-0.0598829	-0.419403
	-3.32193	4.17763		2.20862	-3.32193		2.27624	0.610914		-0.971415	0.978264		-3.32193	1.0671
	-3.32193	1.42794		-0.472886	0.047023		-3.32193	-1.33286		0.897158	1.97055		0.774046	-3.32193
	-2.12687	1.84263		-1.12167	-0.381347		0.0257366	0.821075		-1.16459	2.06555		-3.32193	-1.34193
	-3.32193	3.89788		2.91958	4.14698		-1.85782	0.233		-1.9999	1.81311		-1.3089	-3.32193
	-3.32193	2.92947		-2.39021	-0.0641351		1.91788	-3.32193		-1.25119	2.77634		7.35146	7.61199
	0.708823	5.96163		5.10851	5.94058		-0.303115	-0.868402		4.82264	4.02014		5.01771	3.32664
	-1.29982	-1.88742		3.78665	4.32619		0.540618	-1.83248		-3.32193	0.757426		3.89689	1.56
	-3.32193	2.33828		1.34356	-1.88742		2.38229	-2.16822		4.56747	5.07925		-1.02478	-3.32193
	1.47835	3.73669		1.82298	-0.00656403		1.10965	-2.08418		-3.32193	1.04339		3.33811	0.0553254
	-3.32193	3.80009		1.83803	3.23918		0.594974	0.085842		-3.32193	1.5313		-0.220713	3.92527
	-0.632289	0.162016		0.458612	-1.02914		-3.32193	-0.00656403		3.14071	3.61959		1.60673	-1.36423
	0.828059	0.855974		4.80256	4.31281		0.333977	-1.84605		3.17098	3.07011		-1.00386	-2.67994
	6.00121	6.00366		-0.349892	-1.18344		1.48148	0.751681		-3.32193	2.21284		1.87888	-3.32193
	0.867	0.231488		1.84372	2.98009		2.55033	-1.51768		-3.32193	2.42873		8.40831	8.42255
	0.833765	3.87856		4.7631	3.38039		5.81235	4.16569		7.45426	6.94395		2.57132	5.6685
	-3.32193	2.35982		9.74905	10.2513		2.18843	1.06317		-3.32193	-0.952097		0.363912	-1.866
	0.340894	-2.52859		0.325209	-3.32193		-0.104469	-3.32193		-0.364003	0.442903		-3.32193	0.0712533
	2.423	-1.13333		-0.205323	-1.85723		-1.30418	-3.32193		4.95205	4.60565		2.09435	2.96675
	1.29477	-2.21569		-0.930956	-3.32193		-0.303471	0.202304		-3.32193	3.27113		-1.03168	-3.32193
	0.00275762	1.61474		5.71413	4.50346		0.711819	-1.66992		-3.32193	3.07053		-0.892193	-3.32193
	2.37273	4.94411		-0.146676	-3.32193		0.555204	-2.197		4.67184	5.07231		0.182745	1.67021
	-3.32193	5.14568		4.80398	5.36969		2.10265	-2.13242		-3.32193	1.79747		10.626	10.9938
	-3.32193	2.43951		-0.970088	-2.197		4.82808	3.06587		-1.9999	3.2093		3.6732	6.06969
	-3.32193	0.441278		4.71616	4.8015		1.15368	2.58708		-0.971415	-1.16747		1.08655	-0.938965
	-1.85782	2.88255		0.482387	0.6939		-1.82794	-0.0155108		1.49635	2.55243		1.82772	0.284075
	-3.32193	-0.972976		4.60934	3.19676		0.148974	2.14713		-3.32193	3.09939		2.44858	1.72673
	-1.15266	2.77046		2.39652	-1.7067		-3.32193	1.90632		4.04371	3.46316		-1.21775	-3.32193
	-3.32193	0.747847		0.912501	-2.38599		0.944454	-1.56642		-0.639898	1.0952		-1.21775	-3.32193
	1.34097	0.174679		-0.0271265	-3.32193		-1.27201	-1.85723		-3.32193	1.40299		-0.25354	1.30361
	-3.32193	-1.33286		-1.47391	2.21363		2.70677	-1.52402		-1.09124	3.11795		0.437124	3.42462
	-3.32193	2.17465		-0.874135	-0.229765		-1.13096	-1.43051		3.65026	3.3051		4.0017	2.64299
	-3.32193	3.47988		3.8734	1.11645		0.529087	-2.15754		0.238524	1.78276		-1.51449	0.0676873
	-1.16327	1.89007		1.9841	-0.151413		-0.581693	-1.52402		5.62144	5.37037		3.60014	2.52003
	1.57203	0.942486		-1.22672	4.73253		2.40982	-1.70062		-3.32193	2.39945		5.34543	5.65221
	-1.814	0.361479		1.78027	1.21658		-1.71606	-0.0850377		5.04898	5.77518		0.761129	-0.740173
	-1.22672	1.06317		3.01111	0.93589		0.187588	-3.32193		-3.32193	1.48565		2.84587	8.51192
	-1.814	2.47538		-1.10723	-3.32193		0.4853	0.94428		1.19064	3.59966		4.97349	3.37969
	-1.16327	1.87703		0.276815	-2.25429		1.96768	1.30421		-3.32193	3.09296		2.11648	5.87268
	-3.32193	0.31896		-0.310426	1.01223		1.44649	-2.15754		6.15204	6.33438		-1.16178	-3.32193
	0.813464	1.66701		-3.32193	0.846422		0.989132	-2.70548		3.99959	3.58496		-0.735058	-3.32193
	-3.32193	1.86366		-1.62603	1.11837		-1.89388	1.54697		-1.9999	-0.559243		6.21299	6.46238
	-3.32193	3.91069		-1.02124	0.36421		0.00275762	-2.16822		0.699524	2.04378		-3.32193	-1.09942
	-2.14022	1.0642		4.38053	3.68241		1.88754	0.593415		1.15764	4.48964		10.2637	9.63905
	-3.32193	2.32198		0.190518	0.00308617		-0.24724	-0.546906		0.460718	0.853065		5.50953	5.68231
	-3.32193	6.36749		-2.12687	0.588736		2.15763	1.47897		2.4681	2.70464		-0.962025	1.0373
	-3.32193	3.25083		1.34462	-0.536231		0.935595	1.37492		-0.307475	3.07213		0.464441	-3.32193
	-0.944357	-1.28952		1.25878	0.107806		4.44985	2.44445		-3.32193	2.05427		10.5107	9.77414
	-3.32193	0.0320903		3.39563	2.95852		0.994482	1.07628		5.10892	3.99593		7.71522	7.84427
	-1.24111	-3.32193		3.37055	0.826888		0.80228	-0.594383		4.80877	4.7401		11.4757	12.0605
	-3.32193	1.70121		1.16334	1.40686		0.94565	-0.266118		3.82517	3.98073		1.69222	1.33634
	0.708026	1.56164		2.01905	2.48702		2.86409	3.0567		-0.795694	0.366622		0.172568	-0.236858
	2.80833	-1.32822		0.813025	-1.50186		3.54611	2.07048		2.57208	-2.07162		9.58983	9.06664
	-1.01074	-2.32954		4.27377	4.41786		1.50184	-2.15754		2.57322	4.36195		8.03228	8.23517
	1.43135	-2.32013		0.0345849	-1.88069		-1.85782	2.07687		1.37622	1.15514		9.93027	9.1959
	1.46344	-0.50154		1.73464	-0.732294		-3.32193	-0.706178		1.19112	3.72829		3.59125	0.613464
	-3.32193	0.131479		2.97071	5.9754		0.0112207	-1.85723		-3.32193	3.07798		8.04982	7.33909
	-3.32193	2.03251		5.86407	6.80935		2.67625	0.466467		-0.833977	2.49522		3.77425	2.86879
	-3.32193	3.09884		2.31221	7.31518		-0.973724	1.75834		-1.6822	0.833059		0.743629	-0.253083
	-3.32193	-0.180012		-0.440759	0.138984		3.2465	1.99201		4.53299	2.57632		9.81328	10.305
	-3.32193	0.162016		-0.250938	-1.88742		3.60388	-0.504856		1.71724	0.956696		5.32835	3.79503
	-3.32193	1.23996		1.1221	0.493044		1.01305	-1.85862		-0.760235	0.231946		5.6846	5.40295
	0.448231	-3.32193		0.818752	-0.235917		0.855082	1.01223		-3.32193	3.15319		7.0701	7.21073
	2.49378	2.21054		-0.750433	-1.70062		1.20253	2.00236		-3.32193	0.352638		-1.32326	-3.32193
	0.996167	-3.32193		0.91664	-1.53547		-0.24941	1.83731		5.2859	6.05326		-1.1868	-1.43954
	-3.32193	0.453508		-1.20907	-3.32193		3.35843	2.25684		0.898421	2.92867		0.558413	0.543665
	-3.32193	3.19419		0.356875	-1.46162		4.75472	3.90962		3.61821	3.88971		-1.58514	0.705333
	-2.16878	1.81991		-1.16327	-2.197		-0.651159	1.61046		4.23418	4.24567		-1.8299	-1.34193
	-0.803652	-1.13333		2.61292	3.18646		0.0979571	-1.97102		4.50959	4.29287		6.20863	5.61812
	5.15648	2.22646		-0.015035	-0.309036		-0.0235234	-3.32193		3.49621	1.06475		-3.32193	3.92004
	1.44608	-1.65857		7.25718	9.13097		1.22671	-1.40483		-1.49254	1.65992		1.32913	-1.85484
	0.0816499	0.743585		5.8375	5.32689		1.93844	1.15431		2.02823	1.99165		5.00657	-0.19156
	1.48986	2.31371		1.2513	0.491838		3.69265	-0.203591		-1.16459	2.04437		5.2934	7.2019
	6.26523	5.74071		-1.08729	0.0972006		5.6308	3.22811		-3.32193	-0.997584		0.436997	-3.32193
	3.84183	2.14713		-3.32193	0.0536778		-0.830693	4.2886		3.8213	3.47347		-1.16178	-3.32193
	1.15458	-1.70062		2.71005	-0.907766		6.01022	5.86528		4.61234	4.55571		8.63445	8.86678
	0.758273	-2.16822		0.444101	1.36797		1.39786	-3.32193		3.98438	4.25472		-0.780751	0.737073
	4.2173	-2.197		0.494018	1.56745		0.0770234	-3.32193		-1.40199	4.5932		3.67817	-2.17659
	1.65381	-3.32193		-1.05712	4.3877		5.13337	4.43547		1.11882	0.643909		0.500152	-2.20532
	-1.62603	2.36496		-1.29982	-3.32193		2.30525	2.39956		-0.667278	-1.3271		2.73394	1.53573
	2.48942	-0.0722133		1.27425	1.06317		4.92351	4.17844		4.75411	5.04459		-1.2811	1.06135
	-3.32193	1.82345		2.1578	-3.32193		3.38683	6.40481		-3.32193	0.598423		6.96323	8.30824
	-3.32193	2.07779		0.139081	-1.65857		0.385321	1.80818		-3.32193	-0.207848		-0.687801	6.03502
	-3.32193	0.367401		-0.014447	-0.173218		1.34403	-0.57135		-3.32193	2.72311		0.603596	-3.32193
	3.81802	6.46387		-0.940211	0.473652		1.72494	-0.221902		-3.32193	0.981283		6.5971	5.55939
	3.94314	0.611105		-3.32193	-0.074986		-1.48518	0.591813		3.35664	4.00706		-3.32193	6.72241
	0.909798	1.0508		7.63524	7.49364		1.82033	-0.0308082		3.14232	3.49713		3.06806	-3.32193
	-1.27201	-1.88742		-0.0271265	-1.70062		0.579226	3.4873		-3.32193	1.82453		-0.450785	1.31774
	-3.32193	1.1976		-3.32193	-0.476521		1.49325	-1.74084		-3.32193	-0.952097		5.63112	5.01658
	-0.445117	1.16922		-1.62603	0.190803		1.01852	0.837023		3.45617	2.85541		-1.32954	-0.242427
	-0.973724	3.33108		-2.12687	-1.23937		1.19241	3.19416		2.81595	1.6089		-0.398989	3.16463
	-3.32193	-0.802544		4.09011	4.21417		1.97951	2.15736		-3.32193	2.39029		0.731927	-0.196594
	-3.32193	0.13772		-0.752855	1.66673		1.36698	0.862953		-1.72652	-1.19776		1.19403	-0.211751
	4.48179	4.7991		2.35328	0.113541		5.44293	4.8026		-3.32193	0.49207		-1.64912	1.98633
	-2.12687	-1.00504		2.4657	1.44408		2.14568	2.59233		2.88495	4.1485		3.69663	1.19091
	-3.32193	2.07664		1.44883	-0.22406		-1.53114	1.01442		-3.32193	-0.910544		-1.83674	1.15688
	0.7832	2.88937		2.26188	3.61623		1.70504	-3.32193		3.37437	4.25113		-3.32193	-1.18092
	-0.674794	1.06561		-1.29982	-3.32193		0.862456	2.53278		3.25354	2.47897		8.00361	7.68594
	-3.32193	0.262441		0.00417072	0.289693		2.9436	2.20538		4.03293	3.31378		-0.918284	-3.32193
	-3.32193	2.73464		3.51744	4.10431		4.29195	4.35927		-0.691502	0.049997		9.11288	8.59838
	-1.814	2.4168		-0.291683	-2.41391		-0.320008	-0.138298		0.102346	-0.397874		-0.0449155	-3.32193
	-0.465807	-0.766553		3.30546	9.02453		0.179173	-1.27305		-3.32193	1.04117		-0.392282	-3.32193
	-2.12687	3.8021		-1.10723	-0.880249		2.23103	-0.688916		-3.32193	0.12322		-0.893967	-0.925789
	0.249835	1.23996		1.33139	-0.544992		-0.236059	-3.32193		-3.32193	0.544463		3.27459	-0.401619
	0.230974	-1.35898		0.0324895	-3.32193		4.80101	3.87131		3.65376	4.07947		1.68032	-1.67884
	4.27935	4.02666		-3.32193	-0.705028		2.60138	-3.32193		2.57373	3.1355		1.45621	0.780802
	2.70582	4.17359		-3.32193	-1.30269		0.12048	-2.05022		0.0572052	2.94416		10.8006	11.5261
	-2.12687	1.44565		4.41921	4.36759		0.469649	-0.407869		1.59064	2.83714		3.75774	3.78867
	-3.32193	0.410846		-1.62603	2.86096		2.51718	-3.32193		-1.9999	-1.04783		2.57246	1.85686
	-0.572173	2.83457		-2.14022	-1.04488		2.48782	-0.408782		-3.32193	1.35963		7.42396	6.53045
	-2.12687	-0.221902		-2.30969	-1.13333		2.57391	0.405517		2.95918	2.91703		9.2586	9.95138
	0.997674	-3.32193		0.467619	-3.32193		4.63908	4.9379		-3.32193	-0.411782		12.1834	12.1063
	-0.204356	5.31934		2.75924	2.11918		3.8562	2.32574		-1.6822	0.280211		2.85698	3.17349
	-3.32193	2.9922		3.89711	3.59753		-0.045006	0.100264		-3.32193	2.74723		6.83398	5.57373
	-0.475469	0.325002		3.77125	2.45822		0.409498	0.526512		4.30051	3.63736		4.20373	3.35337
	1.85884	0.859641		0.448495	2.59356		-1.25249	-2.3927		-1.6822	1.05557		1.1177	0.258942
	-2.12687	2.18419		0.73268	-0.55499		-2.16878	-0.972976		-1.9999	0.544858		1.06895	2.77601
	3.65456	7.44459		0.598355	2.73777		2.67432	-0.265292		-3.32193	0.418393		10.0643	10.4302
	-3.32193	4.20945		1.77159	1.3571		4.22024	3.88168		-1.35688	-1.04783		4.19087	4.12438
	-3.32193	-0.148973		0.578787	-1.02419		3.07479	1.08888		-1.6822	0.49207		5.36468	3.95321
	4.44544	5.06765		1.0917	2.29169		2.35763	1.95863		-3.32193	0.54818		1.19911	1.66324
	1.19473	-3.32193		-2.02407	3.54916		1.73011	3.14853		-3.32193	0.231946		-3.32193	-1.26892
	-3.32193	3.62976		-3.32193	1.56635		4.15204	4.45038		-0.373805	0.681716		7.15255	5.39165
	-3.32193	4.21804		-0.484162	1.61662		0.868892	-0.0721344		5.39646	4.28597		-1.2811	-3.32193
	-3.32193	5.64596		-0.632289	-1.08796		3.70301	3.22119		0.551978	-0.333797		6.04875	3.88323
	-1.17683	-3.32193		1.56902	2.75779		1.30836	-1.84605		-3.32193	2.61975		4.4615	-1.21713
	0.454001	1.35478		0.22395	1.6236		2.95855	2.62125		2.78403	3.43123		-3.32193	-0.940721
	-3.32193	1.21215		1.78783	-2.6333		0.778123	-2.38218		0.427666	1.04006		0.338973	-2.16593
	0.0138236	-3.32193		1.48041	2.21084		-0.487981	-1.88742		1.49033	2.44095		-3.32193	-1.31177
	0.0253691	-3.32193		3.41785	1.63127		4.92855	3.39559		-3.32193	-0.411782		-2.14864	3.07811
	3.23514	2.68038		-1.85782	0.131841		-1.26804	0.158051		-3.32193	0.269604		-2.13531	1.42297
	-1.814	3.11678		-0.294179	-0.606497		4.71797	1.08425		-3.32193	0.186754		-0.0420303	-2.17659
	-3.32193	3.44221		0.518479	-0.546906		0.559135	-1.85723		-3.32193	0.242864		-3.32193	-0.846665
	-3.32193	2.74884		-0.460703	2.2977		-1.82794	0.262441		-1.16459	0.268902		1.20304	2.90533
	-0.783297	2.6476		3.53327	3.55558		2.03766	1.16798		-1.9999	-1.16747		0.813901	-3.32193
	-3.32193	5.65003		1.05139	0.379479		-0.0903032	-0.22474		2.48373	2.06568		-1.83674	-1.27312
	-3.32193	-0.292242		3.33017	1.82133		-1.85782	0.837085		-3.32193	-0.384357		-0.990542	0.627906
	1.00605	5.38866		0.332096	0.361449		0.928827	3.1831		-1.6822	-1.04783		-0.505133	-3.32193
	0.455828	1.75227		0.726232	-2.197		0.208072	-0.143786		-1.6822	0.186754		2.3388	2.47904
	-1.62603	0.673335		-0.0131362	1.46465		1.40764	2.70182		0.474418	-1.56772		2.00451	0.508426
	-3.32193	2.42203		2.64652	0.045373		4.35269	4.11039		-0.720706	0.544463		4.01408	4.96153
	-1.29982	-0.290649		-1.0116	-1.85723		0.697871	-1.88742		-1.35688	0.049997		-0.149788	1.63954
	-3.32193	-1.00339		0.454789	-3.32193		3.06362	-1.52402		2.74919	0.660536		-0.369724	0.546771
	-3.32193	-0.56353		0.448983	2.72441		-1.17428	-3.32193		2.81778	2.76728		0.0547318	-3.32193
	0.483532	3.04468		-1.19205	3.01007		5.81448	4.82717		-2.01353	0.364084		0.847957	-1.58316
	-2.5158	-0.796719		2.50336	4.07056		2.5194	1.32942		0.251586	-0.772997		6.0828	8.12543
	3.41863	5.6539		0.0253691	-1.23937		4.12317	2.07329		-3.32193	0.352835		-3.32193	2.26317
	-0.162599	-1.18768		-1.71275	-1.18449		6.20858	6.89419		1.22238	1.96009		6.25933	6.71977
	-1.97024	-1.1092		-0.221786	0.428129		3.51777	3.22998		2.8991	-0.435231		7.0962	7.65477
	-2.16878	0.433558		1.01606	-1.51411		-1.34502	1.02299		4.97028	3.78161		6.21198	3.10493
	-0.204356	1.89686		4.4653	3.72018		1.58038	-1.66992		0.597666	0.32974		1.52598	-3.32193
	2.07766	2.79922		1.59951	-3.32193		2.58657	1.64651		-3.32193	-1.16747		0.453352	-3.32193
	-3.32193	3.91357		-1.15266	-1.52402		2.53676	0.427195		3.34197	0.49207		8.76566	10.1219
	-3.32193	0.821075		1.51206	0.803463		4.67711	5.117		-3.32193	-0.716622		6.95832	7.37361
	-3.32193	1.75849		0.288685	-1.84605		0.608162	-0.691242		2.70606	2.34518		1.00865	0.976531
	-3.32193	6.82508		-0.98565	1.44773		-2.16878	0.931065		-3.32193	-0.642797		-1.08451	-1.54446
	-3.32193	-1.18344		0.0149932	0.348162		1.93079	0.646018		5.11756	4.38347		-3.32193	0.276198
	-3.32193	-0.344613		2.10901	0.487426		1.7126	-1.39878		0.955506	-0.151063		1.30012	3.09414
	-3.32193	-0.874104		1.8552	2.49668		0.66729	0.807753		0.102864	0.693336		4.6202	1.10673
	-3.32193	1.02075		12.5729	14.6892		1.56119	1.85229		-3.32193	0.488038		6.89431	6.4954
	-3.32193	1.63296		2.19339	1.41385		0.649532	3.25269		1.19756	-3.32193		2.60433	-3.32193
	-3.32193	-1.23937		0.368545	-0.891954		0.280364	-0.265292		1.2307	1.44684		-1.2811	-1.0206
	-3.32193	-1.04412		0.516621	-3.32193		-0.0269356	-2.15754		-2.04274	2.9123		-1.40943	0.72225
	-3.32193	-1.30269		4.47643	1.25337		-0.0243809	-0.251159		-1.09124	1.31989		2.6204	0.405165
	-3.32193	1.08398		-1.29982	-1.70062		-2.58486	-1.2219		1.05168	-3.32193		6.44975	5.16535
	-3.32193	3.4129		4.84771	3.47839		2.37235	-2.16822		0.78612	-3.32193		6.40346	6.16527
	-3.32193	0.878089		1.75027	-3.32193		0.112865	-0.123281		-3.32193	1.63599		2.55192	-1.57689
	-3.32193	2.43498		5.433	5.61322		-0.569097	1.19367		-3.32193	-1.16747		-2.13531	0.349423
	-3.32193	2.65509		1.47413	2.09317		2.36184	2.00527		-1.35688	2.02802		0.0115062	-3.32193
	-3.32193	5.63831		2.4944	-0.337119		2.85059	2.41428		-1.09124	-0.28795		7.53774	3.51194
	-3.32193	2.61036		-0.0101275	1.38443		0.80129	0.0986305		1.13541	-2.04216		0.0896832	-1.28048
	-3.32193	6.70867		1.73475	-2.197		0.749827	-0.538382		-1.09124	-3.32193		7.29015	7.19745
	-3.32193	0.856485		-1.814	-0.0412015		1.33473	0.694316		-2.01353	-1.10394		0.826283	-0.119473
	-3.32193	0.085842		0.99894	-2.45166		-1.16327	-1.66992		-1.9999	0.544463		1.72049	0.367873
	0.107925	2.50793		2.44635	0.508605		3.52772	1.24616		2.38293	-3.32193		5.42429	-0.839991
	-1.62603	2.43674		0.346573	-1.00195		-0.771578	-1.30789		0.986481	-1.75649		-1.30668	-1.35347
	-3.32193	1.34557		1.38532	-0.340961		2.51325	2.82449		-3.32193	-1.19776		6.71961	6.65679
	-2.16878	1.09522		0.0911852	-2.01029		1.09956	0.631592		-0.92111	-1.52533		-2.17716	2.72388
	-3.32193	2.35335		-0.234568	-0.0755119		0.250708	-0.692336		-0.268015	-3.32193		0.476483	4.72352
	-2.3328	0.640066		0.94782	-0.546906		3.01776	-0.942861		-0.536954	0.679863		5.81226	5.96799
	-1.15153	-1.53547		-1.83671	-1.28514		0.0768107	-3.32193		2.2449	-3.32193		7.80953	7.67322
	-2.3328	-0.0593187		0.598116	2.83789		-1.05712	-2.15754		0.387284	-3.32193		8.68874	7.64895
	-2.14022	0.199526		0.237612	-3.32193		-1.42998	0.173622		1.41228	-3.32193		-3.32193	-0.961654
	4.51898	5.67254		-0.24941	-1.419		0.360517	0.940323		1.71376	1.13021		0.204086	-3.32193
	0.0974804	-3.32193		-3.32193	-0.0297233		2.40243	2.31169		0.891728	-3.32193		-0.92012	-3.32193
	2.7671	2.78601		2.36201	1.61835		-0.00673385	-0.0676274		-0.875573	-1.75649		3.53149	10.7489
	-0.742748	-0.0580255		0.0557204	-0.554848		0.34244	0.694897		3.6757	-1.20935		7.08812	7.93566
	1.09716	-1.50495		-0.970088	-2.16822		1.13086	-3.32193		3.4798	-3.32193		2.21404	-1.55418
	-3.32193	0.0142633		-0.0530867	-0.155662		0.200587	1.03588		0.829528	-3.32193		-1.23582	-0.440243
	-3.32193	3.13463		-2.69275	-0.0468383		3.73948	3.21439		1.08191	-3.32193		1.54028	-1.46352
	-3.32193	1.88699		-1.4616	2.33905		2.40982	3.24331		2.04517	-3.32193		12.4469	12.4354
	-3.32193	1.75365		-0.0446945	-0.913502		2.76631	2.66133		1.11674	-3.32193		1.34945	-3.32193
	-1.22672	3.34233		0.666838	-1.84605		2.13315	1.13866		0.293303	-2.04216		-1.2811	-3.32193
	-3.32193	-0.827076		0.472428	1.98986		3.3218	4.46865		-3.32193	0.352638		11.4729	13.0625
	0.391466	6.56673		-1.76693	-0.0262536		1.46655	-3.32193		-3.32193	0.049997		4.75406	3.85599
	-0.632877	0.679029		0.25063	1.9462		-3.32193	0.0192101		-2.01353	1.21328		-1.06618	-0.633837
	0.423886	0.126202		1.17259	-0.742296		-3.32193	0.0702513					0.233047	-3.32193
	0.327486	-0.70354		-2.14022	-0.110772		2.43845	-1.65661					9.48707	9.63273
	1.23449	4.80248		-2.12687	-1.30269		-1.05712	-2.16822					2.42501	-1.42805
	1.76839	-3.32193		-2.14022	1.2938		3.18847	2.67964					8.82336	8.63546
	0.819412	-3.32193		-1.6831	0.418943		1.17265	2.0866					-3.32193	-1.05402
	0.148974	5.58081		-1.85782	0.201744		1.33186	-0.0895122					-1.25021	-3.32193
	-3.32193	1.04196		-0.320008	1.81644		1.27328	-0.721117					-1.1868	-3.32193
	-3.32193	6.8857		-3.32193	-1.23937		-0.310426	-1.00833					0.973347	2.69207
	0.847746	2.60958		-0.0850972	-1.14993		1.34403	-2.15754					8.79748	8.76944
	-3.32193	2.12275		1.43287	0.0515448		0.864421	-0.0595877					0.717569	-3.32193
	-0.987075	8.50287		-3.32193	1.41277		1.1861	4.09225					3.89397	-0.665121
	3.55698	9.71314		-1.64442	2.40589		3.78606	4.15374					0.418929	-3.32193
	-3.32193	0.0634223		-3.32193	1.47897		-0.478576	-3.32193					7.24766	4.86218
	-3.32193	0.453508		0.630954	-2.24108		1.30992	1.32313					1.62529	0.472061
	3.59373	7.57967		-3.32193	0.251027		2.21491	2.07917					3.98498	3.73208
	-2.12687	2.26717		-3.32193	2.09491		2.7992	2.41618					2.22203	1.588
	-3.32193	0.436851		-1.85782	2.25346		0.578571	-1.94817					0.603874	-3.32193
	-1.43112	1.98438		-3.32193	6.69376		0.203476	-3.32193					5.56982	4.22664
	-1.814	3.29895		-3.32193	-0.836994		-1.15266	-1.65857					-1.02658	-3.32193
	-3.32193	-1.33523		-2.23425	0.461154		7.96832	7.17842					0.268529	0.626529
	1.23529	0.660418		5.42533	6.90819		3.03353	-2.15754					-0.402915	2.27011
	0.953312	0.970939		1.54778	-1.66376		3.01821	-1.38467					-3.32193	0.989162
	-1.06183	-1.29928		-2.79361	0.944571		3.27667	-2.04541					7.30229	3.89894
	1.22954	-3.32193		0.146672	0.998174		0.455035	-1.85723					5.47945	3.44991
	-3.32193	2.92157		1.38509	1.68473		3.91588	0.858469					-1.3089	-2.16593
	-3.32193	0.930503		-1.30698	-3.32193		3.6778	0.850961					-0.951231	-1.85484
	7.37445	8.06405		3.69287	3.61064		-0.662762	0.527451					8.70606	6.10357
	1.04013	-2.16822		5.01648	2.01554		-0.176072	0.360674					8.45704	9.32246
	0.0944255	3.02174		1.75463	0.139774		5.04738	2.80593					3.44398	7.1069
	-1.05183	-3.32193		-0.0747716	0.744343		2.6969	-0.100958					-0.858476	-3.32193
	-1.62603	0.759412		4.7075	3.34094		1.61685	-0.723032					1.01308	0.543665
	-0.946355	0.00389711		3.26087	3.28206		1.75182	-3.32193					1.37026	0.57192
	0.388423	-1.3444		0.123797	0.0762518		3.25637	2.60888					1.47742	-0.106663
	0.842901	1.28965		-1.7264	1.51563		1.701	-0.425355					2.61151	0.706397
	1.8568	1.88026		-1.10402	1.00615		2.7467	-0.0853854					1.80304	-3.32193
	5.76947	5.23719		1.99221	-0.447023		-1.49123	1.60205					-1.11636	-1.09942
	-1.44637	1.00069		1.10442	-1.75916		2.39142	2.02928					4.96045	4.44439
	1.11073	1.70121		0.840685	1.74494		-1.05704	-2.15754					8.51113	7.69101
	-3.32193	2.74366		-3.32193	-1.29496		-0.977454	0.045373					-0.0583314	1.61239
	-0.0413813	2.34499		2.17252	-2.15754		0.00244325	-3.32193					9.71567	9.56707
	-1.33673	-2.16822		0.503352	1.2756		0.979466	1.7708					0.585741	-3.32193
	2.08178	-3.32193		-1.25106	-3.32193		0.579226	0.743585					1.18079	-3.32193
	-1.29982	-1.88742		2.12013	0.0175296		6.88425	5.59681					-3.32193	0.373949
	-3.32193	1.52072		-1.59463	1.3475		1.80879	-2.09593					3.96753	3.64631
	-3.32193	1.44258		-1.46041	-1.33306		0.973226	-2.05829					3.20988	-1.866
	-1.49123	7.01645		2.97889	1.93101		1.79029	-3.32193					-1.2811	-1.53302
	2.169	0.526632		-1.58609	1.90435		-1.29982	-3.32193					-0.409344	7.54739
	0.415416	-3.32193		4.90313	4.82119		1.12946	2.36716					-0.384757	-3.32193
	1.57044	3.68813		3.67469	0.83319		-1.85855	-0.311115					1.87466	2.55625
	-0.676113	0.398149		4.79209	1.52897		2.54044	3.41254					3.92166	4.97874
	7.7379	12.5877		4.10889	-0.768388		0.589726	-3.32193					-1.15794	-3.32193
	-0.339467	1.26816		2.91104	0.836747		2.29398	3.44211					1.97046	5.13976
	-3.32193	1.74894		2.05778	0.956677		1.37226	1.89337					-1.1896	0.349366
	0.20719	3.80751		0.756792	-1.98801		0.540113	-0.0862548					8.357	8.82843
	3.13445	1.92595		3.83059	2.94142		0.58415	-1.51906					0.261599	-0.307248
	-3.32193	-0.309045		2.79593	0.407938		-1.85782	1.11645					-3.32193	0.215039
	0.544168	-1.56642		4.24933	3.06924		4.95599	5.09914					1.81801	0.762865
	-1.68558	4.80362		0.868448	-1.37806		4.86182	4.52335					1.91074	-3.32193
	1.20708	2.4024		0.684077	0.869916		-1.30969	-1.48065					2.40319	-1.85484
	2.0708	0.548279		-1.44637	3.1827		2.77008	0.558561					0.00750414	0.404599
	-2.24275	0.663841		0.421646	3.31129		0.881113	-3.32193					0.27752	-1.0206
	-3.32193	4.42442		-0.0413813	1.06267		3.20967	3.30436					-3.32193	3.25458
	-3.32193	3.61136		-3.32193	-0.908505		-0.943399	0.356723					-0.887491	-1.43323
	-1.22672	-1.04328		0.0549042	-0.370308		0.799101	3.0264					-1.06626	3.8037
	-2.12687	3.41619		2.01185	2.14935		1.28324	2.32556					3.25761	0.71999
	-3.32193	1.6228		-0.493282	-1.32258		-1.01225	1.66951					3.12901	3.33296
	-3.32193	1.81983		-1.62866	1.10585		1.20253	0.887237					2.05806	1.41494
	0.267275	0.928973		1.01979	0.928471		0.29517	0.10517					-1.67945	-0.642836
	2.30369	0.607126		1.24609	0.740134		-0.394634	-0.455483					-1.49699	-1.28048
	1.64453	-0.778014		3.64548	4.35418		2.38753	-1.3204					-1.98041	-0.692856
	-3.32193	1.95965		-0.739599	-0.0486149		-1.19202	-3.32193					2.06094	1.52512
	3.03603	5.75854		1.0391	1.34276		-0.0779695	-0.433926					-0.293382	0.215039
	-2.12687	0.156054		-0.190486	-1.8438		0.919758	2.85156					-3.32193	-0.560913
	-3.32193	1.11837		2.09099	-0.626728		1.16014	0.0625323					0.483055	-1.85484
	-3.32193	-0.107007		0.966712	0.273474		1.19288	-1.20785					7.8442	7.85826
	-3.32193	0.994301		1.05504	2.00284		-1.67053	1.56146					0.277695	3.73117
	-1.15648	-3.32193		6.75763	8.22121		-0.164878	-1.33286					3.33833	6.06709
	1.54291	0.655025		-0.338769	-0.208597		5.19521	4.14576					0.721226	2.03254
	-0.987075	1.17063		-1.0395	0.178688		6.21956	4.48111					-0.379739	2.42444
	-3.32193	-0.146463		4.33378	2.72527		4.10362	3.26579					-1.05212	1.45128
	3.00943	1.30573		0.344257	-2.36112		0.799224	-1.65857					-1.34451	0.776095
	-1.40038	1.47522		-0.51854	-1.87117		0.251015	-3.32193					7.27695	8.45993
	-3.32193	-1.33286		6.37899	5.80099		-2.30668	-1.24632					-0.0420303	2.55438
	1.48339	1.87581		1.18817	-3.32193		2.70323	-3.32193					0.461622	1.49754
	-3.32193	2.35339		1.71328	0.40497		0.533671	-2.3927					5.25401	6.48931
	-3.32193	1.76818		3.06563	3.6087		-1.68495	2.63535					-0.57827	1.98222
	-1.82794	0.00308617		1.35954	1.47597		0.145673	0.606857					-0.644382	-0.412347
	-1.82794	-1.25983		-1.20419	-1.85723		-1.07149	-2.14032					6.96763	7.71827
	-1.86746	1.34985		1.65084	-1.70062		-0.0297752	-1.78256					-1.3089	-1.09709
	2.82634	4.08687		-1.29667	-3.32193		-0.0194085	1.9					0.373349	-0.875174
	-3.32193	0.131479		-0.688381	0.0659396		1.68288	0.204872					-1.3089	0.218621
	-3.32193	2.71438		5.99078	6.16311		3.254	3.21738					8.86512	9.35787
	-0.931874	-1.39572		5.30838	1.77017		-1.05712	-1.25983					1.53216	1.94802
	-0.320008	1.6803		5.95085	5.3267		0.66273	1.75834					0.0428596	-0.938965
	-3.32193	2.69705		1.93111	1.55743		1.71238	-1.44779					0.77661	0.0271358
	-3.32193	0.441308		0.322437	0.0377788		0.579905	2.18966					0.606326	2.22736
	-3.32193	2.87255		-0.146676	2.14643		0.251262	-0.399089					7.78519	8.2843
	0.0423974	-1.65857		0.72695	2.31034		0.352222	-2.07616					1.86639	2.25461
	0.981704	-3.32193		-0.329668	3.47855		-1.72772	1.04646					3.50321	6.58866
	0.258097	5.1784		2.68053	3.06494		0.878727	-0.474969					-1.3089	0.172444
	-1.21217	-2.47606		3.1054	4.48848		2.27707	1.16798					-1.16036	-1.09942
	16.5184	16.441		0.297531	2.66522		4.19569	4.31194					-1.05605	-1.01313
	-3.32193	-1.08437		-2.11899	1.9114		-0.162599	1.94463					0.31873	1.53975
	0.0872643	-3.32193		5.17688	4.74683		1.78194	3.46695					9.04921	9.2015
	-2.14022	1.85416		5.58682	5.38033		-1.27201	-0.235415					-1.21775	0.21489
	-3.32193	-1.13333		2.31416	-1.10034		0.12084	0.126832					0.479807	2.62454
	7.54669	4.03296		-1.33844	-3.32193		2.18901	1.59263					8.75195	8.84455
	4.18082	-0.732294		3.52768	0.908159		1.67708	0.801019					0.127743	0.109974
	7.92636	3.38167		1.08919	-0.621987		-0.977454	1.65156					1.87913	3.72895
	1.1783	-3.32193		-1.12494	-0.057381		0.789312	0.419377					0.127774	0.21489
	3.94836	0.131841		0.0667352	2.47606		1.01242	0.204872					-0.178489	0.109974
	0.38488	-1.43051		-1.13485	-0.237943		0.611176	0.623241					0.329142	3.20183
	1.41704	-1.65857		0.204739	1.34631		-2.57918	0.0917859					3.5251	5.87929
	-3.32193	3.34302		6.4634	8.73476		2.60745	0.629938					6.53083	6.5662
	-0.756427	-1.33559		0.153921	-0.258662		2.21791	-1.99855					1.81494	0.270477
	0.107546	-3.32193		-1.44182	-0.10089		1.60977	3.22999					1.53083	3.44372
	-1.814	1.35478		1.92138	-2.15754		4.52498	3.46105					3.28232	5.63824
	3.2286	-2.16822		-0.060752	-2.02442		0.941335	0.046607					-1.1868	-1.26892
	0.736353	2.26546		0.34581	-1.78113		-3.32193	0.942486					3.1448	1.32342
	-3.32193	1.80806		-1.31181	-3.32193		4.23865	4.29598					3.7533	3.53794
	-1.85782	0.931065		-1.22433	-3.32193		-0.132248	3.30313					-0.0991487	-1.34193
	-3.32193	1.06317		-0.823572	1.12312		-2.66969	0.0142633					1.5454	-1.26892
	0.0768107	-1.66992		-1.3449	-3.32193		0.25063	-1.33286					-1.06626	1.14449
	-2.12687	-0.880249		2.40635	-1.98203		1.05145	-1.65857					3.70899	2.95507
	-3.32193	3.19638		1.1629	-0.533636		0.183762	-2.53323					0.419008	1.35885
	-3.32193	4.35929		2.12547	-1.56953		0.0954405	0.591623					7.82036	7.43935
	-2.12687	-0.265292		0.335115	1.18148		2.02476	-1.34918					-1.06717	-1.26892
	-1.85782	-0.0595877		-1.18144	-1.29098		1.43899	0.931065					1.74859	-1.14956
	-1.814	-0.134898		-0.475469	0.515912		-2.16878	0.190803					7.96945	7.056
	2.89369	1.5143		0.550227	-0.992811		1.57816	2.76774					0.694747	0.0712533
	0.529733	-0.193867		-0.116215	-1.6134		-1.27447	1.25292					0.526334	-0.282708
	2.90082	1.52866		2.47603	-2.16822		-0.469923	1.73054					2.21361	0.0838283
	3.19171	4.06665		0.57744	1.9392		5.59108	2.26164					-0.194491	0.0824202
	1.26766	-3.32193		-1.30858	-1.61572		2.24043	0.994569					2.3639	3.80168
	0.711662	-3.32193		-0.616914	-3.32193		0.714357	0.232854					2.34708	0.207454
	0.294618	-3.32193		-1.02607	0.526004		5.33738	2.73989					1.01639	0.508547
	-1.26188	-3.32193		0.640105	1.07831		2.20748	-1.66992					8.46517	7.40914
	1.05669	2.58823		2.32249	3.46115		0.274943	1.23702					1.49511	1.61785
	5.88569	-1.88742		1.75923	-0.356494		-0.735945	-0.293164					0.786168	-0.0924763
	0.190518	-3.32193		2.34127	-0.952478		5.14626	4.98496					6.87592	3.30991
	0.0184378	1.25641		0.0365552	-3.32193		2.21538	3.26091					4.88694	3.56129
	-3.32193	0.300785		0.098724	-3.32193		2.74443	-1.65857					1.48352	0.583789
	-3.32193	5.74862		-0.486499	-3.32193		-0.0284999	-0.692838					-0.752461	0.113993
	1.33186	0.743585		-1.32494	-1.27989		3.38478	1.60373					-0.805289	-0.00228574
	-3.32193	1.18477		1.42063	-3.32193		-0.324738	-0.47594					0.317469	-0.386872
	-0.320008	2.2156		-1.23149	-3.32193		2.04413	1.43134					0.530883	-3.32193
	-2.14022	-0.294072		1.40902	-3.32193		0.212934	-1.86621					-1.82281	3.11202
	-3.32193	0.190803		-1.01504	-3.32193		2.477	0.985624					-3.32193	5.40098
	-0.0534238	0.851927		0.354841	-1.30919		4.39642	1.18409					2.12334	-3.32193
	0.490424	-1.85723		5.44704	3.4275		-0.00697912	-3.32193					-3.32193	2.51388
	0.0381511	-2.15754		-0.13204	1.27671		1.28024	-0.371079					2.55354	-3.32193
	2.71781	-0.272931		-1.29982	-3.32193		2.78291	4.88651					-1.40943	2.44713
	0.0112207	2.04137		0.38193	-3.32193		2.28825	2.57051					-0.179407	-1.49169
	0.516621	-3.32193		-0.750433	-3.32193		0.489238	1.76664					-3.32193	1.90803
	-1.16327	-3.32193		-3.32193	0.953714		-0.0269356	-2.16822					-0.178016	-3.32193
	-0.725881	-2.197		-0.475908	-3.32193		-0.805387	-2.01585					4.25591	-1.43954
	-1.10252	-3.32193		2.48286	3.35294		-0.973724	-0.129895					-1.54507	1.94294
	-3.32193	1.43395		-0.0956914	-3.32193		0.850957	0.993553					1.90088	-2.26792
	-3.32193	0.5754		0.277701	-1.47853		1.0237	2.42244					-1.39512	3.66907
	-2.12687	-0.0595877		2.16228	4.16246		0.576528	0.589881					1.19149	-3.32193
	4.15422	2.61518		-1.29982	-3.32193		1.59779	2.41511					1.6671	-3.32193
	0.226703	-0.692838		-0.0735714	-1.56642		0.622637	0.619397					1.6235	-3.32193
	0.706542	-3.32193		0.933267	-1.75397		1.47864	1.71439					-3.32193	-0.508857
	-0.694767	-1.65857		1.94593	0.288447		1.94016	1.25483					-3.32193	3.46136
	0.164286	-0.470488		6.09919	7.16832		-3.32193	-1.33286					-0.516407	-3.32193
	-2.38614	0.0120303		-1.32828	-0.689465		1.62261	0.964699					-0.529376	-3.32193
	-3.32193	1.67664		2.77599	1.17701		2.90076	1.36713					-3.32193	0.8385
	-3.32193	-0.978117		4.2405	3.39317		-0.987075	0.217508					-1.44016	3.10295
	-1.85782	2.81911		-1.41145	-0.0487667		2.86283	0.145378					3.09448	-3.32193
	-3.32193	-0.984708		-1.09264	-1.30269		-1.34502	-1.2714					0.822422	-0.440243
	-3.32193	0.419371		2.36917	0.913506		1.21936	-1.84605					-1.63172	1.40539
	-3.32193	1.10974		4.57078	5.1168		0.706241	0.495222					1.26111	-3.32193
	-0.161924	0.856485		3.46827	3.04274		3.51983	2.10631					-3.32193	2.70206
	0.193748	3.34228		3.5971	2.69443		1.3332	-0.156225					-3.32193	-0.607814
	1.66739	-3.32193		-0.30711	-2.36214		4.73678	2.31621					-3.32193	1.39203
	3.7569	3.50643		0.551048	-1.47596		2.08419	1.58855					-0.633929	-3.32193
	0.0707484	0.663871		-1.63387	-1.19277		0.646051	-0.0173234					1.3471	-3.32193
	1.61733	-1.56642		1.4717	-1.74096		-0.359328	2.17473					-3.32193	1.33521
	0.800295	-0.922229		-1.0755	-3.32193		-1.34502	0.131479					1.30344	-2.20532
	-2.16878	1.98877		-0.036451	-1.85723		-0.847147	1.97902					-0.702983	-1.89617
	1.39337	-1.19644		0.816346	-2.05176		3.92192	4.41178					0.829657	-1.70952
	-3.32193	0.232854		-0.1424	-2.15754		5.48637	2.93584					-3.32193	1.24255
	0.737116	-2.59813		0.414326	-3.32193		2.41957	-1.52402					-3.32193	1.27389
	0.381716	1.3275		7.77366	7.17757		1.73305	1.65144					1.21871	-3.32193
	-3.32193	0.396772		7.72665	7.11015		-1.20864	-3.32193					0.994613	-0.75083
	-3.32193	2.45809		0.149922	-1.88742		0.0112207	-0.381347					-3.32193	0.711083
	0.518479	2.09331		-1.64018	0.288006		-0.719476	1.21965					-3.32193	1.2359
	-3.32193	1.42301		-1.22672	-3.32193		2.77242	3.19007					-0.707765	-3.32193
	-3.32193	0.73996		1.78458	0.162016		5.85711	4.0766					0.731445	-1.35347
	0.430376	-1.56642		0.882015	-3.32193		1.9574	0.721903					-0.831147	-1.5754
	2.3694	-2.01946		-3.32193	0.360674		0.522808	-2.16822					2.50779	-2.16593
	6.11492	6.42092		-0.00427494	-2.44788		3.95684	1.75835					-0.813638	-1.76105
	-1.82794	-1.3444		4.16937	5.39982		0.938266	-1.85723					-0.758071	-3.32193
	-0.508647	0.754624		3.61874	2.36289		0.0733947	3.7342					1.9665	-1.47064
	0.280364	-1.00383		0.210224	-0.74717		0.0112207	-0.370308					-0.25855	1.77808
	2.64845	-0.207929		-1.10723	-3.32193		2.2018	2.77622					-0.490205	-0.917663
	-3.32193	-0.536992		0.84486	-0.328401		0.433481	1.5143					-1.54507	1.86738
	-1.31418	-2.13821		-0.123532	-3.32193		4.55726	4.21821					-0.90554	-1.27878
	2.57462	3.34653		-1.08224	-3.32193		1.99334	-2.36869					-0.691971	1.93544
	0.797212	2.99028		4.12124	4.45852		-1.82794	-1.3444					-0.918284	-1.53302
	-3.32193	0.562883		1.11738	-3.32193		-1.43112	-0.0758407					-3.32193	-0.818862
	5.42306	7.21512		-1.93348	-1.25751		5.48875	6.13213					-0.193786	0.104078
	-3.32193	4.31428		-3.32193	2.4017		-1.34502	0.101647					0.837056	-1.866
	-3.32193	-0.148973		1.74949	-1.66992		0.840692	-1.48509					0.0540739	-1.35347
	-0.341017	3.32251		-3.32193	-1.25983		1.12946	-2.16822					-1.35408	-1.05402
	0.479188	2.22811		-0.146476	1.22632		2.09251	3.2282					0.343773	-1.42805
	2.25275	5.18381		5.69506	5.86108		0.0549161	-2.69029					2.31877	-2.16593
	-0.613575	2.36011		-3.32193	2.37219		1.6709	1.94511					2.15986	-0.749394
	2.59063	1.51061		-0.882515	-3.32193		0.344784	-2.29506					1.55404	-0.0770936
	3.99335	2.30862		-0.173387	-2.197		1.04179	1.47143					-0.874281	-3.32193
	0.694315	1.80099		4.65508	2.77624		1.10476	-3.32193					2.12738	-1.70952
	0.926157	3.53269		-0.388757	3.16349		0.00133623	1.9158					2.00568	-1.5754
	1.34498	-3.32193		1.56728	2.66819		0.673467	-0.10701					2.08376	-0.710008
	-2.14022	4.23151		3.2302	2.60687		1.09222	1.64016					-0.892253	-3.32193
	-1.97605	0.0855845		-1.29982	-2.197		-0.0397353	-3.32193					-0.898703	-3.32193
	-1.29982	1.24064		2.24043	0.942486		-0.851424	-3.32193					1.55702	-0.43006
	1.66877	-3.32193		1.80361	-0.732503		-0.0578886	0.0572865					-0.905633	-3.32193
	0.504744	0.0855845		0.0267526	-1.70062		2.07117	-1.84605					0.505949	-3.32193
	-3.32193	-0.074986		6.33231	5.67957		0.2482	-1.83146					-1.64912	0.540982
	1.40406	4.41013		1.41771	0.897908		0.0631136	0.419682					-2.2827	-0.938965
	-1.21367	-3.32193		-0.0886354	0.216213		3.81343	4.19123					1.88488	-3.32193
	-1.85478	-1.32626		6.15829	5.84956		-1.34403	-2.661					-0.918284	-3.32193
	1.40739	-0.734681		-3.32193	-1.12672		0.19093	-3.32193					0.0569299	-1.54446
	-1.67053	0.411108		-0.0420875	-3.32193		-0.335545	-3.32193					0.221387	-3.32193
	0.540704	-1.52874		0.694754	-0.544992		4.97043	2.42244					0.312315	-0.429076
	-1.814	0.00400239		-2.12687	0.418201		-0.354368	2.36237					0.498424	-1.5754
	0.714559	5.79518		1.19444	1.67687		1.55691	0.888693					-0.212588	-1.44493
	-3.32193	-1.2714		2.5381	-1.66826		1.26231	0.420221					-1.50024	0.343488
	-3.32193	1.51439		-1.64735	1.51978		1.02311	0.496724					-0.400697	0.403005
	-1.62603	1.06534		-0.570961	1.91965		0.303685	-2.197					0.750716	-3.32193
	0.0383368	2.0401		3.17135	0.517155		3.40541	0.511562					1.74778	-3.32193
	-1.2228	5.08091		1.19355	-3.32193		1.0209	1.65144					-0.941764	-3.32193
	-0.10055	3.70413		0.825889	-0.567956		-1.64018	1.12498					0.373535	-1.0206
	-3.32193	5.48058		-1.31915	-1.3949		0.382271	2.02202					-0.951231	-3.32193
	0.648902	-3.32193		0.948788	-3.32193		3.67661	3.24017					-1.82281	-0.468291
	1.5815	-1.46162		1.35985	-0.760693		0.713917	1.8426					0.338973	-1.866
	0.405052	-2.62563		-1.43112	1.80725		6.75672	4.06241					-0.959941	-3.32193
	-1.67946	0.124343		1.27853	-1.89934		4.44206	4.23976					0.172459	-1.35347
	0.849228	1.50243		2.74242	0.742172		0.649532	1.01882					-0.969015	-3.32193
	0.408422	-2.48866		-1.32828	1.17452		0.0325981	-0.20379					-3.32193	0.627748
	8.42234	9.20722		-1.1765	3.97775		1.53437	1.48362					-1.34708	-1.28048
	-0.546378	0.233		-0.400851	-3.32193		-1.17769	-3.32193					-1.35408	0.0275489
	1.8211	-3.32193		0.102198	-1.94046		-1.82794	2.07447					-1.83674	1.49973
	0.252575	-3.32193		-1.1747	-3.32193		-0.445117	1.99403					-1.67945	-1.11103
	-0.205323	2.45495		-1.2468	-2.82638		0.918557	-0.482333					-1.2811	-1.35347
	3.96231	3.3285		-3.32193	0.558524		-0.133887	-1.22388					-0.986602	-3.32193
	-1.62603	-0.909216		4.36507	4.08427		0.573093	-0.0699515					-0.986845	-3.32193
	0.697732	-2.16822		3.76509	3.82055		-0.227436	0.707986					-1.63498	1.30066
	-1.64018	0.945784		2.76397	-0.692336		0.971137	-2.23308					-0.993708	-3.32193
	-0.987075	1.06267		1.09999	-1.94217		0.159653	-3.32193					-1.67945	1.4151
	0.738443	1.9106		-0.0420875	-1.65857		2.35596	-0.266118					-3.32193	0.561693
	2.30703	-3.32193		0.385321	0.281266		0.0637218	2.22908					-3.32193	-1.00014
	-3.32193	0.00308617		-1.53682	-1.08796		-0.363832	1.69002					-1.39512	1.03952
	-0.662762	0.72877		-0.99919	0.322899		-0.176072	-0.179148					0.247362	-1.54446
	0.216173	4.27102		-1.31019	-3.32193		-0.190607	-3.32193					-0.449919	1.45869
	-0.713025	1.14592		1.81807	-3.32193		0.0112207	-0.179148					-0.0598829	-0.107258
	0.733592	0.315067		-0.107983	-3.32193		-0.24941	-1.43051					-1.21775	-1.53302
	0.286789	2.07845		-2.21308	-0.176832		0.697871	0.121105					-3.32193	0.35606
	-1.64018	0.722195		0.0112207	-1.84605		2.00449	4.28738					0.0616351	-2.20532
	-1.50549	3.40168		2.74812	1.19198		1.56294	1.68236					-1.02478	-3.32193
	-0.00201664	4.13254		-0.057593	-3.32193		2.58101	0.48073					-1.63498	0.306828
	-0.987075	2.40675		0.309142	1.08192		-1.83655	1.31934					1.63162	-2.17659
	-1.24111	1.47988		-1.43109	1.3194		-0.899042	-3.32193					0.172568	-0.398911
	-3.32193	2.53901		7.74302	7.56434		-0.647516	-0.846614					-0.462499	-0.225323
	-3.32193	4.19355		0.388408	-3.32193		2.58013	3.23472					-0.00663606	-1.42805
	8.30885	9.06928		0.174236	-0.723571		-0.363832	1.18693					-1.05297	-3.32193
	0.0557204	-0.807926		0.226415	-3.32193		0.131928	1.75982					-1.63498	-1.21713
	-3.32193	-0.074986		1.98118	-3.32193		-3.32193	1.81746					-1.79647	-0.100522
	1.01852	-0.723032		-1.31181	-2.16822		1.8004	0.964145					-0.0459544	-1.43954
	1.4309	-1.33286		-1.17379	-3.32193		1.60663	-0.0137066					-0.506162	-1.28048
	-3.32193	3.90745		-0.970088	-2.16822		2.54563	2.34338					-3.32193	0.305931
	1.38674	1.65156		0.222997	-3.32193		2.42391	0.993523					-3.32193	-1.06564
	-3.32193	4.59424		5.21339	5.68732		-1.31974	-3.32193					-3.32193	-1.06612
	-3.32193	4.70052		-1.32411	-3.32193		-0.0903032	-2.16822					-1.06626	-3.32193
	1.69957	3.42234		-1.30658	-3.32193		0.409738	-3.32193					-1.48243	-1.34193
	-0.674794	1.23282		-3.32193	-1.28054		-0.24724	-0.371079					0.406664	-3.32193
	-3.32193	0.422292		-1.28161	-3.32193		1.03175	-3.32193					-1.82281	-1.19255
	-1.07149	6.15818		-1.10723	-3.32193		1.74461	1.37776					-0.222816	-1.53302
	-1.814	3.31542		1.02372	-1.37561		0.252983	2.28949					-1.32326	-1.53302
	1.25852	-3.32193		-1.10723	-3.32193		0.833136	-0.176004					0.992953	-0.522848
	1.1441	0.232854		0.417452	-3.32193		1.27945	3.75392					-0.0944845	-1.05998
	-3.32193	1.65662		-1.25752	-2.24382		-1.50549	0.78104					-3.32193	-1.11103
	-1.14364	1.06279		1.50938	-3.32193		-3.32193	-1.09029					-1.11165	-3.32193
	1.55964	0.556036		-3.32193	-0.279681		3.83115	3.05903					-1.11165	-3.32193
	1.80575	3.97532		-1.10723	-2.197		3.8803	1.46988					-1.11165	-3.32193
	-3.32193	-1.13333		-3.32193	3.87489		0.66611	1.37709					-1.11636	-3.32193
	-1.43112	1.81829		4.32905	4.88137		0.148974	0.268261					-1.17239	-2.16593
	-2.16878	2.37702		-1.06414	0.308994		-1.15266	-1.00383					-3.32193	0.423241
	-3.32193	0.499509		-1.39368	0.305755		0.67055	-1.71					0.412317	-3.32193
	-0.720881	-1.52402		-0.672572	-3.32193		1.09775	1.14814					0.259167	-3.32193
	3.6266	3.73526		-0.216211	-1.22304		-1.53608	-1.33286					-3.32193	0.342667
	-3.32193	0.600238		-1.22672	-2.197		2.01108	-1.76385					-1.13079	-3.32193
	-3.32193	-1.30269		-1.16476	-3.32193		2.06571	1.6592					-1.8666	-1.24594
	-3.32193	-1.30269		-1.40038	-0.157971		1.80429	-0.221902					-3.32193	0.207454
	2.30975	4.86724		1.54266	-1.37561		1.6048	4.97247					0.319221	-3.32193
	-3.32193	4.18702		-1.77854	-1.20242		3.02665	2.13989					-3.32193	-1.14396
	-1.85782	1.24997		1.39888	0.296694		-1.34502	3.14806					0.132071	-2.20532
	-3.32193	1.78747		-1.3346	-3.32193		-1.53608	2.07647					0.367426	-3.32193
	-3.32193	2.6957		-0.197045	-1.03237		-2.14022	0.0203807					1.41927	-3.32193
	-3.32193	0.0565081		-1.49123	-1.22419		4.2294	4.86589					0.33287	-3.32193
	-3.32193	3.55328		-3.32193	-1.30745		3.79451	2.03438					1.31772	-3.32193
	-3.32193	6.32547		-2.03412	1.87222		5.1784	5.47064					-3.32193	-1.14956
	-3.32193	2.45659		4.8282	4.43804		1.80286	1.25292					-2.17716	0.24672
	-3.32193	6.8978		7.76264	8.49365		-0.161837	1.35602					-0.990542	0.109974
	-3.32193	3.30047		3.78764	4.15035		0.597936	-0.509746					-1.15316	-3.32193
	-3.32193	1.46052		-0.447	0.293837		0.0435966	-1.22868					-0.180796	-1.85484
	-3.32193	0.916963		-1.2722	-2.57835		0.0439995	-3.32193					-0.180796	-1.0206
	-2.12687	2.69705		0.0232036	-3.32193		-0.413229	-0.318478					-1.21775	-2.16593
	-3.32193	0.31896		-1.50314	1.83713		0.311843	-3.32193					-1.21775	-2.16593
	5.32017	6.06817		8.93871	8.66865		-0.354368	0.127893					-3.32193	0.146309
	6.47315	7.1091		-0.1136	-2.43024		0.808807	-1.65857					-3.32193	-1.16116
	1.4594	0.0831026		1.16139	3.18914		1.7834	0.383689					-3.32193	-1.16116
	4.43458	3.21934		3.82764	3.30609		0.525903	-0.715539					-1.1614	-3.32193
	3.83628	4.94415		5.78514	5.92351		2.32099	-0.505535					-1.16178	-3.32193
	-0.830844	1.75183		1.16136	-3.32193		2.14282	-2.19052					-1.16178	-3.32193
	-3.32193	3.00689		-3.32193	0.333685		-1.814	1.55012					-1.16178	-3.32193
	-3.32193	1.56401		-1.53608	0.177298		-2.55767	0.336292					-3.32193	-0.100522
	1.07709	-3.32193		0.0482094	-3.32193		0.505389	-0.601362					-1.16849	-3.32193
	-0.676113	-0.294072		-2.21462	-0.38753		-0.29853	-2.2847					-0.0244294	-3.32193
	2.03263	-1.84605		-1.32204	-0.998169		0.245972	0.446727					-1.17016	-3.32193
	-2.09968	0.785599		-0.239414	0.0155039		-2.16878	-0.0595877					-1.17239	-3.32193
	2.08806	1.76086		1.44981	-0.646019		-0.153048	-1.3444					-1.17246	-3.32193
	-1.85782	2.33839		0.70415	-3.32193		2.1758	1.25206					-3.32193	0.306987
	6.48423	6.30257		1.9189	-3.32193		1.77997	-3.32193					-1.17502	-3.32193
	0.481865	1.37519		-3.32193	1.37519		-1.24823	-1.84605					0.176287	-3.32193
	-0.487034	0.00308617		-1.04249	-0.023494		0.612658	-0.339343					0.176287	-3.32193
	2.70337	0.0969396		-1.67053	0.201744		4.04968	2.59067					-1.23582	-2.17659
	2.26824	1.07229		6.02911	8.51577		2.41656	-1.4697					-2.13531	-1.24847
	2.68594	-2.15754		0.385884	-2.72821		1.59995	0.842644					-0.0635893	-3.32193
	-3.32193	-1.30269		2.84228	2.99339		0.168995	-0.266118					-1.3089	-1.89617
	-3.32193	-1.20803		0.0555209	-1.85723		1.68464	1.34045					-1.32326	-1.89617
	-2.16878	1.48925		-0.370005	-2.1237		2.9304	-0.831276					0.0176576	-3.32193
	-1.85782	2.43023		0.356394	-0.940554		0.963289	-1.53953					-0.00663606	-1.866
	2.93848	2.71236		1.28809	-2.4518		0.0590147	0.196753					0.145033	-3.32193
	-3.32193	1.54163		-0.0692125	-3.32193		0.239787	-0.670305					-3.32193	0.215039
	-3.32193	0.367401		0.719983	5.89194		-0.91173	-1.35977					-3.32193	0.24445
	0.438402	3.12069		1.0237	-0.180012		0.921975	-3.32193					-2.13531	-1.28048
	-1.19713	-1.66992		-1.31418	-3.32193		-0.123743	0.00692414					-3.32193	-1.21299
	-3.32193	-1.31757		1.29756	-1.85723		2.12375	-1.25983					-2.17716	-1.28048
	-3.32193	0.233		7.17613	7.51602		0.119594	-2.60204					-1.21775	-3.32193
	-0.44432	2.16752		-3.32193	0.453508		-0.627672	0.432094					-3.32193	-0.163875
	-3.32193	1.20395		4.01855	2.55513		4.39716	3.25076					-2.14864	1.03703
	-1.85782	-1.0465		6.3739	5.99987		4.6554	3.80814					-3.32193	-1.2311
	0.872939	1.55336		-1.53747	3.76882		-0.15367	-2.47051					-3.32193	0.202071
	-3.32193	5.01603		0.638776	-3.32193		0.535924	-0.78111					-1.23582	-3.32193
	-3.32193	3.49553		3.89541	4.14646		0.0557204	-3.32193					-3.32193	0.0824202
	4.40373	3.15962		-0.451837	-0.731925		0.191337	-1.60204					-2.13531	-1.31177
	3.42783	2.51269		1.07688	-3.32193		-0.991772	1.92983					-2.13531	-1.31177
	2.60133	2.06494		3.32488	3.13945		0.328207	-3.32193					-2.13531	-1.31177
	0.107925	-3.32193		0.00413881	-3.32193		0.385321	-1.86294					0.172568	-3.32193
	-3.32193	3.13997		-1.29354	-0.979843		-1.64018	-1.25983					-0.221831	-2.17659
	-3.32193	6.80519		3.27915	-0.199746		-2.13584	0.234549					-1.3089	-2.20532
	0.663851	4.14167		8.51727	8.66691		2.59375	1.88396					-3.32193	-1.24847
	-3.32193	7.00198		3.94707	0.915799		0.455035	0.202304					-3.32193	-1.24847
	-2.16878	6.06826		1.44115	-1.66856		1.5827	0.931065					-3.32193	-1.24847
	4.26974	4.03135		0.387229	2.55326		0.969653	-2.54953					-1.25021	-3.32193
	3.53102	3.21804		-0.214064	2.0964		0.697753	0.253511					0.0378371	-2.20532
	0.837691	-1.48724		0.748995	-2.16822		3.59383	-1.70062					1.12745	-3.32193
	-0.564859	-0.314669		-1.46828	0.116005		5.50537	5.01531					-1.32326	-2.20532
	0.579806	-1.0465		2.50212	2.00015		4.44301	0.0333707					-1.32326	-2.20532
	-1.62603	-1.30269		0.137111	-3.32193		-3.32193	0.973443					0.00750414	-2.20532
	-3.32193	0.00308617		0.0780411	-3.32193		1.91135	0.477635					0.127743	-3.32193
	1.0238	-1.05423		2.69001	-1.66683		1.72634	-0.854502					-3.32193	-1.26892
	-0.299999	-1.23642		-1.29982	-3.32193		5.93497	4.20012					0.0450304	-3.32193
	-0.204356	3.52812		-1.10249	-0.727412		3.23163	2.9396					0.0450304	-3.32193
	-2.16878	0.690384		-0.319191	-1.65857		-1.34502	0.174679					-3.32193	-1.28048
	-3.32193	-0.548417		0.0961002	-1.70062		3.04897	-1.36617					-1.2811	-3.32193
	4.70864	0.0624836		-1.0116	-3.32193		1.0096	1.69273					-1.2811	-3.32193
	0.663778	-1.00383		-0.150187	-2.29334		2.58044	-0.571975					-3.32193	-0.236858
	-0.0735714	1.42794		0.287852	-3.32193		0.735733	0.158121					-3.32193	1.03703
	-0.232921	2.55842		0.944082	-3.32193		-2.41444	1.22543					-3.32193	-0.228677
	-1.16327	-3.32193		0.118282	-2.41028		-3.32193	0.0855845					-1.3089	-3.32193
	-1.94241	-1.22394		0.0380901	-1.27175		-1.38606	2.6019					-1.3089	-3.32193
	-3.32193	-0.0856612		5.52191	5.42091		-3.32193	0.680383					-1.3089	-3.32193
	-2.61951	-0.200541		8.74302	8.51015		-3.32193	2.60964					-1.3089	-3.32193
	-0.381777	-0.607874		-1.26554	-2.32743		-1.85782	3.91987					-1.3089	-3.32193
	-1.34969	2.86597		0.45577	-3.32193		-2.16878	0.858814					-3.32193	-1.31177
	-1.29982	-3.32193		2.35838	-0.781696		1.37042	2.12557					-3.32193	-1.31177
	0.711662	5.49787		-0.359309	-1.84605		-2.16503	0.272272					-0.015058	-3.32193
	1.54411	0.13488		0.5692	1.02615		-3.32193	0.863815					-1.31747	-3.32193
	-0.983385	0.0598741		0.217594	-2.27977		-3.32193	3.58097					-1.32326	-3.32193
	-1.12167	2.49057		7.93139	7.54693		-1.85782	-1.33286					-1.32326	-3.32193
	0.513756	-3.32193		1.47744	-3.32193		-2.14022	-0.106117					-1.32326	-3.32193
	0.160166	-3.32193		1.81631	-3.32193		-0.12437	0.725095					-1.32326	-3.32193
	-3.32193	0.0456975		1.84466	-1.03261		-1.10122	1.14538					-3.32193	-1.34193
	-0.0560297	0.846099		2.66806	-0.402032		-0.309406	5.53348					-3.32193	-1.34193
	0.455035	-0.546906		-1.19237	-3.32193		4.04741	4.13609
	4.45383	2.85952		1.7421	-3.32193		-0.987075	-0.179148
	3.20781	-1.30602		0.865835	-2.48022		-1.16327	-3.32193
	9.39271	8.43318		-1.32577	-3.32193		-3.32193	0.131479
	5.55975	0.63732		-1.11983	-3.32193		-3.32193	1.87329
	3.3411	-0.051493		-0.667471	-3.32193		-1.03288	-3.32193
	1.94014	-1.00458		0.883095	-3.32193		-2.12687	-1.3444
	0.285934	3.08669		-0.691254	-1.2828		-1.814	-0.180012
	-1.31418	-0.0905409		-0.80309	-1.62355		1.17937	-3.32193
	-0.352343	-0.965192		-1.24609	-0.837251		2.21876	1.0056
	1.1109	-1.84605		1.37643	2.38721		0.490424	-3.32193
	-0.0413813	-0.355628		1.46919	1.06745		4.32687	-3.32193
	-0.674794	6.36287		-1.15385	-2.16822		0.251015	-1.53547
	-3.32193	3.89014		1.57057	0.424816		-1.31418	-3.32193
	-1.67053	2.69196		-0.965713	-1.23701		-1.26662	-3.32193
	1.25852	-3.32193		3.57539	3.37743		-0.120708	-3.32193
	-1.38606	2.03137		2.99719	-3.32193		0.186002	1.74147
	-3.32193	3.10757		5.7195	5.37369		4.20242	5.64784
	-3.32193	4.79122		-0.717448	-0.0865308		0.070829	3.14832
	-3.32193	6.05667		4.81694	1.60515		0.553643	-0.857348
	-3.32193	0.930465		-1.3257	-1.43863		-0.195097	0.564148
	-2.14022	1.2545		0.0253691	-3.32193		-2.34031	0.551998
	-0.13204	1.38443		1.24263	-1.4513		1.09287	2.03122
	-3.32193	5.14321		7.61022	6.75305		-1.04157	-3.32193
	-3.32193	3.38886		-1.09832	-3.32193		1.74448	-1.62092
	2.23795	-0.411541		-0.140401	-3.32193		-1.19936	-2.197
	-1.814	1.45864		1.94196	-3.32193		1.64429	-1.45646
	0.842717	-0.3265		1.97061	-2.20349		2.67232	0.0458574
	-2.12687	4.79042		-1.22841	-2.46665		0.601102	-1.968
	-3.32193	2.31731		4.66526	4.13368		1.32383	7.26103
	0.455035	3.60608		1.81963	-1.1501		0.840692	1.8834
	-1.2961	2.78043		-0.421576	0.262441		0.115761	0.789822
	-3.32193	-0.0802954		-1.33588	-1.66992		-1.39996	1.08566
	-0.309523	2.35608		4.32523	4.08866		0.832439	-3.32193
	-3.32193	-1.33378		4.00424	5.01487		3.46983	-3.32193
	-3.32193	0.588376		1.26328	-0.122361		0.165635	-0.316571
	1.26107	-0.307903		0.135445	0.301897		1.39812	0.4536
	-3.32193	-1.3444		-3.32193	0.0142633		0.66082	-1.70685
	-3.32193	2.0648		-0.522754	-1.69067		0.352969	2.08927
	-3.32193	5.70405		-0.261365	-1.85723		-0.663981	-3.32193
	-3.32193	-1.18344		3.82379	2.35539		4.67154	5.38802
	1.97626	-0.22474		5.76661	5.52551		-0.772442	-0.174462
	-1.17769	5.95154		0.974879	-1.93792		1.53051	-0.153493
	-3.32193	0.936713		2.67019	2.21119		0.206789	2.68816
	1.05816	-1.37561		-1.66659	0.0774703		0.143165	-3.32193
	0.167305	-1.95864		6.58668	6.49135		1.29138	2.06102
	5.53257	4.06933		6.90825	7.03228		2.46505	1.04772
	-0.24941	-3.32193		2.22084	0.9018		1.63859	0.949434
	0.714357	9.46642		-0.660854	-1.30269		1.89936	4.28196
	0.123264	0.617482		0.145673	-0.546906		2.17404	-2.16822
	1.9642	1.57844		-1.29982	-1.23937		-1.20864	-3.32193
	-2.14022	0.856485		2.1902	3.56668		-0.0420875	-2.16822
	0.41029	0.292443		6.63688	6.42497		-1.12167	-2.15754
	-0.00367101	-0.597429		1.3287	-0.266118		-1.24111	0.960242
	2.8616	0.647302		0.0837101	-2.4031		-0.596753	1.15964
	-3.32193	2.48079		2.41827	2.16661		1.30335	1.51877
	1.28848	-2.52847		-1.32204	-3.32193		0.410484	-3.32193
	-0.877997	-3.32193		4.1534	3.07581		-1.22672	-3.32193
	-3.32193	4.21055		3.26439	4.848		-2.16878	0.127893
	-2.14022	1.7708		1.84557	-0.0905409		-1.29982	-1.84605
	2.35997	-1.15204		2.79393	3.23519		1.08716	2.09628
	-3.32193	2.5815		9.5286	9.29259		7.9987	8.15257
	-3.32193	3.04373		4.72113	1.02203		4.45403	3.6138
	-3.32193	6.92162		2.95706	1.69387		0.958142	3.0645
	2.31904	-0.0137845		-3.32193	1.19622		3.17939	3.00563
	0.418267	-2.14267		0.642647	-0.00656403		3.35131	3.24469
	-3.32193	5.24233		6.11593	5.89134		4.61382	4.78252
	-3.32193	0.183476		-3.32193	-0.148973		-0.585476	-0.0544386
	-3.32193	1.98877		4.45637	3.64669		5.65759	5.21439
	4.31193	2.45622		1.23644	-3.32193		0.138166	0.966171
	-3.32193	4.10633		0.133534	-2.17704		-0.0960109	-1.73202
	5.67935	4.51669		-3.32193	-1.33286		-1.30869	0.756536
	-0.262556	-1.87235		-1.50549	-1.31506		2.79699	0.30156
	-1.34502	4.40521		1.16368	-1.95077		8.16596	8.24334
	-2.16878	-0.435798		1.05277	-1.69134		16.4814	16.9106
	4.13739	5.32969		8.433	9.1726		6.43431	6.59934
	1.71526	0.868333		-2.36927	-1.26837		3.61656	3.63223
	0.685574	-0.374352		-1.814	0.284949		-0.0225373	-2.1594
	0.193748	0.492823		0.338259	-1.046		-1.12326	-1.37561
	2.51492	4.38457		-1.91232	0.894213		-0.00927988	-0.0621294
	0.518479	-2.15754		1.43258	-2.4518		0.471668	-1.85723
	-3.32193	2.07918		0.148233	-2.16603		0.440518	-1.88421
	-2.12687	2.37229		4.91527	5.54935		3.94892	2.34999
	-2.16878	1.56635		1.03402	4.852		1.02822	-3.32193
	0.265334	-2.197		0.0929702	-3.32193		0.145912	-1.43051
	-2.12687	-1.0465		1.52029	-0.732294		0.169385	0.275293
	0.344216	0.624285		-1.16327	-3.32193		0.807337	1.41758
	-0.896474	3.28648		-1.31792	-3.32193		2.57329	2.78954
	-3.32193	0.202304		-1.12832	-0.606001		0.659868	-0.0631195
	2.26725	2.09582		1.95029	-0.476689		0.308131	-1.88742
	1.83249	-3.32193		1.8419	-3.32193		2.49951	-0.381347
	-1.82794	1.11645		-0.134206	-3.32193		-1.31418	-1.00383
	-1.34101	-3.32193		6.73763	6.65533		-0.24941	-0.721117
	1.25975	-0.211227		-0.656393	-0.613377		-1.85782	1.06534
	-1.24111	-3.32193		1.6154	2.96319		2.19672	1.07926
	-3.32193	3.84197		-0.894498	-1.70062		-0.0879652	-0.0593187
	-3.32193	-0.619394		-3.32193	1.65027		3.97577	3.72935
	-3.32193	-1.00833		-0.485081	-0.731607		-3.32193	-1.20847
	-3.32193	6.2503		-0.666946	-0.62835		-3.32193	1.02944
	-3.32193	-1.18344		-0.0390279	-3.32193		-3.32193	2.43634
	-0.0903032	-3.32193		5.35164	6.07128		0.840692	4.28314
	0.25063	3.4423		0.981072	-2.13019		2.32841	2.36933
	5.57469	7.6801		1.45402	-0.370308		1.54224	-2.11842
	-0.341017	-1.18344		-1.25177	-3.32193		0.893443	-1.54855
	-1.67053	0.721364		2.28402	-1.88742		-3.32193	0.0155039
	-0.881687	-3.32193		-0.0281471	-1.66992		3.39554	3.34959
	-1.84733	0.402688		-0.113962	-0.507388		0.029046	-0.692336
	3.25937	3.11861		-2.42924	-1.30602		0.614414	-1.52402
	1.68033	0.992758		4.76951	3.79603		1.78291	2.98258
	2.33739	3.05044		-1.1666	-3.32193		-0.674794	0.558524
	2.74491	0.783075		-2.12687	1.35602		0.0332487	-0.605292
	0.127477	0.00799251		1.41779	3.58111		1.25878	-3.32193
	-3.32193	0.236505		-3.32193	-1.3444		3.17244	3.36037
	0.166488	2.27153		0.512483	-3.32193		2.30745	3.63129
	1.73094	0.63284		0.460017	-1.4303		-1.36666	1.88643
	1.49168	-1.26467		-1.10811	-1.53547		0.0628703	-2.5621
	-0.132248	-0.505067		1.77169	-2.197		-0.0269356	-1.04328
	-1.15266	-0.721117		-1.29982	-3.32193		0.0358503	-1.95744
	0.0628703	-3.32193		-1.23908	0.370609		3.31821	2.6676
	2.36749	1.01313		-1.15972	-3.32193		1.33287	2.94081
	-0.544531	1.4246		1.09777	3.84719		-0.662762	0.323835
	2.29923	1.56148		-0.24724	0.336504		1.088	-1.58941
	-3.32193	0.361479		-0.345338	-3.32193		7.7689	6.30388
	2.08133	4.34584		2.60986	-0.965785		-0.0758314	-1.52402
	0.579431	0.880136		1.50838	0.498925		3.31136	-2.1106
	-1.24892	-1.96935		-0.00183564	-3.32193		0.153382	-1.00028
	-1.34502	0.686527		7.34695	7.91063		1.82203	0.965079
	2.77828	1.79525		-1.20193	-3.32193		2.66968	1.75312
	2.64706	1.28383		9.16676	8.374		-0.0867521	-3.32193
	1.48007	0.645863		2.83882	3.04638		0.759785	0.131479
	-3.32193	-1.18344		-1.29982	-1.46162		-3.32193	2.09373
	-3.32193	0.635649		1.0657	2.62006		3.95919	2.88229
	-3.32193	0.292443		-2.27248	-0.53452		1.909	0.362902
	1.63281	0.127984		0.370475	-2.04035		-1.83187	0.54
	-2.16878	0.97168		0.160166	-2.197		2.27544	2.54734
	3.29001	-1.00339		2.77004	1.55248		0.941368	-1.90062
	-3.32193	0.551948		1.97231	-1.47022		1.13689	0.224199
	3.926	3.71441		0.89675	-3.32193		0.396331	-0.187554
	2.44095	2.54952		2.09894	1.47436		0.905221	-1.3444
	2.08538	4.32887		3.06581	3.01686		1.88886	-0.0796561
	-1.85782	1.2416		0.256653	-3.32193		-3.32193	0.777
	-0.162599	-1.30269		-1.23217	-2.14749		4.14889	8.12563
	-0.945158	2.21054		-0.249029	-0.386454		-1.814	1.10897
	-3.32193	0.127984		-0.866379	-3.32193		-3.32193	5.1354
	-3.32193	2.35897		0.0622593	-3.32193		-3.32193	0.55073
	-3.32193	3.01397		0.0125302	-3.32193		-3.32193	1.98914
	5.61315	1.80084		-1.29982	-3.32193		-2.45981	2.71805
	4.57569	-2.16822		1.4716	-3.32193		-3.32193	2.43548
	0.840692	1.06317		-2.14022	1.51556		-1.49123	6.79876
	1.15368	-3.32193		2.7156	3.82413		-1.27201	3.23635
	-1.67053	1.7683		-1.22672	-3.32193		1.45844	7.82278
	8.53158	6.97884		1.84515	4.5004		-0.163189	-0.733707
	-1.90469	-0.217291		-2.31927	0.385714		-3.32193	0.717698
	0.298134	-1.0465		3.26397	4.07994		0.740787	0.127984
	0.629724	1.42726		0.0184378	-3.32193		-0.970208	0.880462
	-1.814	1.82579		-0.0460484	-3.32193		-1.64018	-0.207929
	1.01911	-0.235917		2.93706	1.80058		-1.2	2.09636
	1.81344	-0.220066		0.288322	-0.423796		-0.397961	1.63296
	3.74487	2.67775		4.7785	-0.311738		-0.24724	-3.32193
	3.33185	0.738154		1.03347	1.24771		-0.893073	0.94996
	1.22419	-1.07704		2.20748	2.12816		2.21538	-2.16822
	4.03902	6.84462		-1.32982	-2.70375		1.07352	-0.744317
	-1.50549	0.0142633		3.6	-0.548063		6.13951	7.02211
	-3.32193	2.80832		-0.200946	-3.32193		2.23959	-2.62
	-3.32193	5.67401		0.298952	-1.85723		1.97637	0.754144
	0.124665	8.11136		0.336672	-3.32193		-0.676113	0.232854
	-3.32193	1.31598		-0.0525962	-2.40394		5.59682	5.67038
	-3.32193	1.92683		3.06548	2.98604		3.02095	2.95439
	-1.56347	-0.0100535		-3.32193	-1.30269		0.00181412	-3.32193
	0.145912	2.04612		3.39352	0.473445		0.281815	-2.15754
	-2.12687	-1.33777		0.164396	-1.40386		1.51936	1.82579
	-1.82794	1.85543		0.66106	-2.05915		-0.973724	0.0155039
	-3.32193	4.99808		0.0080628	-2.25942		0.819314	1.81991
	-2.12687	0.332604		1.47504	-2.59206		0.203496	3.18238
	1.10938	-0.837028		2.94375	5.38057		-1.16327	-0.64464
	-0.632289	1.01792		2.48491	-1.90663		0.133757	-1.64942
	1.62287	-1.52696		-3.32193	1.37519		-0.835492	1.17113
	4.07283	5.62632		0.37335	-0.617681		0.0637218	-0.505535
	-3.32193	4.26624		-1.64018	1.08168		-0.674794	1.57639
	6.23438	3.99123		-0.867376	-1.3444		1.85779	-1.84605
	0.159821	4.53127		-1.16327	3.25004		2.22535	3.55219
	-3.32193	-0.265292		0.235918	-0.402032		-3.32193	0.0325018
	0.907854	-0.0673257		-3.32193	1.51201		1.00626	0.012344
	-0.472886	-1.08796		-0.284212	-0.540077		3.24387	1.16015
	-3.32193	0.0456975		3.60657	1.09129		2.44481	-0.622747
	1.5541	0.162406		2.46447	-0.371079		0.385467	-3.32193
	1.0211	-1.85723		0.218614	-3.32193		0.0253691	-3.32193
	-2.10743	6.74803		-1.17837	-1.01118		8.02438	6.91263
	1.57165	3.3136		-0.146676	5.81954		0.374963	-2.43628
	-0.354368	-0.0271121		1.20886	-3.32193		-1.21536	-0.422718
	2.17008	-2.16822		-3.32193	-0.972976		-0.237313	1.6666
	-3.32193	2.64631		0.213977	1.75522		-0.840771	-2.02776
	4.04	2.16179		0.22739	-1.85648		0.385321	-3.32193
	-1.53608	2.77002		-0.660854	1.66627		1.90404	1.39065
	-3.32193	0.754624		-1.22672	-1.88742		4.46146	3.92918
	-3.32193	3.76261		2.13639	-2.01473		5.15788	5.38763
	-3.32193	1.37519		-1.22233	0.993119		1.06183	2.9876
	4.21799	3.21076		-0.881191	-2.16822		-3.32193	-1.19644
	0.182281	-1.99855		-1.10723	1.07756		0.717823	1.23105
	0.448464	1.04383		5.83067	5.69522		1.41146	-2.197
	2.57137	0.530027		1.38523	-0.970908		0.186963	-1.38316
	-0.0308826	-2.01585		3.23263	1.11049		1.31244	0.290423
	1.69144	0.926065		3.44906	2.0743		5.17216	4.84045
	-2.12687	3.46555		4.75914	3.87029		-0.987075	0.392175
	1.84192	1.11837		-1.29982	-1.65857		-0.865046	-0.0504772
	-3.32193	3.38608		-3.32193	-1.08796		-0.927096	-2.71221
	-1.53608	-1.3444		0.160166	-3.32193		1.51936	-3.32193
	-3.32193	3.20752		-1.55796	0.380406		-1.0116	-2.16822
	-1.814	2.90416		3.20672	2.59336		1.90773	2.16731
	-3.32193	4.66717		-3.32193	-1.23937		-0.756517	-1.10024
	-2.16878	4.62173		-0.215303	-2.02713		-0.195001	-3.32193
	3.17525	3.64709		0.290186	-3.32193		-1.28735	-3.32193
	-3.32193	2.926		4.804	2.11384		2.94824	2.4919
	-3.32193	0.960242		-1.0628	-2.26204		0.409068	-3.32193
	1.80615	0.329798		1.03153	-3.32193		-0.955979	-3.32193
	-1.64018	6.81336		1.18558	-0.517715		1.33412	-0.477756
	3.41686	4.09019		3.81296	3.64214		0.477999	-1.47752
	-3.32193	2.88898		2.82709	1.41709		0.197965	-2.15754
	-3.32193	4.52034		0.130661	0.187556		1.62199	1.18409
	-3.32193	0.162016		0.295514	-2.16822		-1.43112	0.222353
	2.43618	1.29863		-0.402121	1.08943		1.50372	0.135627
	-1.10882	0.239294		1.1438	2.12033		1.72479	0.960194
	-3.32193	1.64816		-1.29982	-3.32193		-0.0769517	-1.56013
	0.00275762	-1.84605		-1.20679	-1.71635		2.1603	2.65268
	-3.32193	0.0890869		0.0253691	-0.96152		-3.32193	1.9679
	-3.32193	1.24064		2.01117	-1.65466		-0.186888	0.823953
	-3.32193	2.08285		-0.583126	0.596106		-0.354368	-1.19644
	2.38077	7.62497		-1.22672	0.895063		0.661966	3.51061
	-0.475469	4.1284		1.58407	-3.32193		-3.32193	0.931065
	-1.814	2.78327		5.73375	5.61102		2.34939	4.69946
	3.12946	3.52616		-0.382933	-2.31541		4.73553	4.08725
	1.00599	7.53577		7.45981	5.66879		3.10253	2.53261
	-0.475469	5.16211		-1.19904	-3.32193		2.26876	-0.750399
	-3.32193	-0.0593187		0.0406788	-0.110907		1.70309	-1.24325
	-3.32193	2.49204		-0.839055	1.03605		3.61277	1.77409
	-0.55722	4.12352		2.40745	1.6915		-0.136532	-3.32193
	-1.46215	1.7069		3.47488	2.66487		-0.697029	-0.448171
	0.280364	-0.297228		1.39397	-2.23332		0.212209	-0.576576
	0.248704	-0.595494		-2.12687	-1.23937		0.471629	-1.88742
	-0.804779	-3.32193		4.27442	2.9011		0.079946	1.47627
	1.79196	2.82731		1.57636	1.44593		-1.29005	-2.197
	0.82586	2.12564		0.316065	-3.32193		1.4807	-0.389882
	-0.48882	2.53615		6.39388	5.77341		1.34131	-0.692336
	-3.32193	1.32691		-1.16327	-3.32193		2.2151	-0.0247648
	-3.32193	-1.23937		1.47351	5.21092		1.40987	-1.83247
	2.77029	-0.733707		5.34471	5.35206		1.16813	-0.412707
	-0.632877	0.349319		-1.26042	-3.32193		-0.0269356	0.233
	-1.49566	1.06473		3.30631	-0.163503		1.72034	-0.561659
	1.30682	1.15988		-3.32193	-1.30269		1.51936	1.61474
	0.948957	-1.50412		2.59973	-1.29642		1.49411	-3.32193
	-2.10955	0.138474		0.470142	-0.997401		0.471668	-3.32193
	0.958625	-3.32193		0.57452	-1.88742		-0.329	-3.32193
	1.30431	-2.44788		3.98924	3.30751		3.46652	0.262441
	-3.32193	2.96348		2.06537	2.36614		5.16143	2.12102
	4.92611	5.68783		1.01351	-3.32193		2.43617	1.9254
	-3.32193	0.0855845		3.16644	1.8128		-3.32193	2.60095
	1.37482	-1.88795		11.3871	11.905		-3.32193	0.849461
	-1.43159	0.560537		1.345	-1.2144		-3.32193	-1.32131
	-3.32193	4.48436		0.0253691	-3.32193		2.91201	0.802365
	-3.32193	3.73569		6.06654	6.20383		0.280364	-3.32193
	-3.32193	-0.259804		1.01979	-2.16822		2.01125	-3.32193
	1.76218	1.05607		-3.32193	0.479592		2.65431	2.72754
	3.85666	-3.32193		1.26098	-3.32193		0.484704	1.67548
	0.513527	-1.90131		1.09275	-2.15754		0.0808674	-3.32193
	-1.40038	-1.3444		-1.16327	-3.32193		3.03969	1.45917
	-3.32193	0.0155039		0.358019	-3.32193		3.197	-0.886766
	1.10476	3.56641		6.12829	7.00229		0.132949	-3.32193
	1.15356	-0.193867		-0.349892	-0.215837		0.0628703	-2.16822
	0.862613	-0.940314		-0.252595	-0.736256		2.3456	0.098731
	-3.32193	2.89384		0.350864	-3.32193		2.37867	-1.35712
	-3.32193	0.0890869		0.860648	-0.284926		0.910173	1.35546
	-1.85782	-1.08796		-1.29982	-0.909216		-0.427293	-3.32193
	2.91997	1.61116		-1.0116	-2.15754		3.13863	3.38779
	-3.32193	0.962573		-0.0135841	-3.32193		-1.85782	-0.0593187
	-3.32193	-1.3444		-1.05704	-3.32193		-0.674794	0.931065
	-3.32193	1.08928		8.06658	8.38309		3.01064	1.6708
	-3.32193	0.0890869		0.998225	0.155028		0.726704	-3.32193
	-3.32193	0.858814		0.461911	1.42494		1.01247	-3.32193
	3.14931	0.449097		0.0741522	-3.32193		1.72501	-1.30655
	-2.12687	0.917461		-1.19142	-3.32193		3.9179	2.2205
	2.51701	2.75061		-1.10723	-3.32193		3.70597	4.40289
	1.54433	4.83723		1.50934	-2.0632		1.06567	-0.307903
	-2.12687	2.51066		2.40001	0.0187124		0.905221	-0.721117
	-3.32193	1.20377		-1.29982	-3.32193		-0.24724	-0.692838
	-3.32193	0.888605		0.876354	-3.32193		2.64688	-0.533636
	-1.62603	-0.294072		-1.2475	-3.32193		1.02306	2.33014
	1.54262	0.564806		-0.15116	-3.32193		2.10028	0.131841
	-3.32193	0.262441		0.163809	-3.32193		-0.0979513	-2.37982
	-3.32193	2.12036		1.03766	2.6739		2.30858	-1.18344
	-0.309523	2.01284		-1.34015	-1.43194		0.795165	0.402839
	0.0780411	1.68346		1.66739	-2.16822		0.166069	0.0456975
	-3.32193	-1.23937		3.06827	1.36316		2.42335	2.19348
	-0.482421	-2.50631		0.436946	-3.32193		0.864743	-0.723032
	-1.38606	2.30531		2.593	-0.429941		0.529733	3.36838
	-0.445117	-0.877667		2.75136	1.5639		0.108339	2.09176
	-3.32193	2.01268		-0.0742283	-3.32193		-3.32193	0.262441
	2.35932	2.00064		0.471425	-3.32193		0.664185	-0.0372598
	-1.49123	3.79515		2.09095	-2.22623		1.27071	-1.7618
	-0.662762	1.88349		-1.12167	-1.22823		0.501375	-0.685665
	-3.32193	3.03164		-1.03379	-3.32193		5.60701	2.10922
	-3.32193	1.49233		-0.137086	-3.32193		0.120067	-1.99406
	-3.32193	1.66736		0.931815	4.6632		1.28729	-2.49811
	-1.34317	-3.32193		2.17189	-0.772922		1.06567	-1.88742
	0.190411	-1.79528		0.220753	-1.9287		-3.32193	0.262441
	-3.32193	-0.179148		-0.0113806	-2.16822		2.58996	-0.886126
	-0.632877	2.10462		0.256279	-3.20276		1.03175	-1.53547
	-3.32193	2.13727		6.20791	6.2937		0.607796	-2.05176
	0.0780411	0.47081		1.61394	-1.85723		4.89286	4.21142
	-3.32193	4.56087		3.61669	2.52162		0.663778	-1.43051
	0.694829	3.41402		0.294618	-3.32193		2.07031	-3.32193
	-1.814	-0.0297233		0.15894	-0.655192		1.60793	1.57523
	-0.0413813	0.432094		1.17775	-1.49284		3.20045	2.36289
	-3.32193	1.33938		5.37054	5.16939		4.84682	5.51385
	-2.12687	0.27639		4.8079	1.05369		-1.67053	-1.14044
	-3.32193	2.07482		0.160731	-3.32193		2.02128	1.82461
	3.20348	0.565567		0.133594	-2.1106		-0.930961	0.920309
	2.79745	4.36512		2.12281	-0.69873		-1.21912	2.47983
	3.87009	3.17427		2.00505	-2.15754		2.81488	3.35189
	4.06201	0.530542		1.36118	-0.418267		-1.27201	-1.70062
	0.90119	-2.16822		2.52731	2.03122		-3.32193	-0.211227
	-2.12687	0.668027		-3.32193	0.324846		-3.32193	1.79748
	0.354147	-0.0406036		-0.425444	-3.32193		1.21384	1.40028
	0.430376	-1.08796		-3.32193	-1.00468		-3.32193	-0.531448
	-3.32193	-1.23937		7.00741	6.83344		0.434448	0.196677
	-3.32193	0.693923		1.23765	-0.0621201		2.30069	2.0601
	-1.29903	-3.32193		-0.66368	-0.992456		-3.32193	2.65506
	-1.67053	2.74553		0.0112207	1.7492		0.371555	2.35807
	7.46438	7.81364		-1.40363	-1.24977		0.415785	2.61392
	0.0253691	-0.412707		0.0384468	-3.32193		1.01899	-1.65857
	-1.10723	-1.73428		0.100728	-0.903773		-0.343576	0.165087
	-0.537145	2.39347		-1.30778	-3.32193		-1.91327	0.167797
	-2.12687	2.6421		0.182583	-3.32193		-1.40534	-0.225856
	4.73828	6.62126		3.10945	2.92582		-2.15806	1.94433
	-3.32193	-1.18344		1.71772	2.43717		2.40957	2.12291
	2.08122	-3.32193		-1.16327	0.225328		0.894834	2.54951
	1.44485	-0.0297233		-2.12687	3.31993		3.02332	1.37096
	-1.28581	-1.80645		8.42481	9.14726		0.855247	-0.965192
	-0.945158	0.455564		2.3456	1.75834		-3.32193	-0.221902
	-3.32193	4.92865		1.90514	-2.56284		7.50107	7.79377
	-3.32193	4.72555		1.24497	3.28882		5.75991	5.71263
	-3.32193	3.75358		-1.24327	-0.665287		0.804392	1.62998
	1.07688	-0.410535		3.0239	-1.83485		5.45995	5.84299
	-2.12687	3.70958		0.142139	-1.90449		0.832439	0.374411
	3.95115	3.0278		0.0511745	-2.197		1.91161	0.739038
	-3.32193	3.18274		6.96626	7.37852		2.48029	-0.592694
	-2.3372	0.818088		1.02747	-2.16822		0.162915	-0.692838
	-3.32193	0.57643		1.12764	-2.197		-3.32193	-1.04176
	-3.32193	-1.23937		3.0265	-2.10567		-3.32193	-0.164311
	-3.32193	0.422292		0.145912	-2.15754		-3.32193	0.639052
	-2.14022	6.58233		0.593081	-0.631125		-3.32193	3.11575
	0.330242	2.12941		0.814115	-3.32193		-3.32193	-0.490664
	-3.32193	3.08039		1.24611	-1.85723		-3.32193	1.57662
	1.09862	-2.197		2.31872	-2.37206		-3.32193	0.59942
	1.2992	-1.46162		0.213293	-1.79401		-3.32193	-1.03473
	0.703689	-1.85723		-1.0116	-1.70062		-3.32193	2.89773
	0.823419	1.97825		0.482387	-0.211227		1.18863	-1.53911
	-1.31418	-3.32193		0.734048	-2.197		-0.209227	-1.61311
	-3.32193	2.34135		-3.32193	-1.30269		-1.82794	0.534423
	-3.32193	2.41166		1.0204	-2.197		-1.53608	-0.074986
	-3.32193	-0.377047		-1.09677	-2.13587		5.87645	5.3988
	-1.22672	2.3106		-1.33249	-3.32193		-0.254732	-0.822089
	-1.82794	7.41991		0.194132	-3.32193		-0.587154	1.01495
	-3.32193	-1.00033		1.25331	-3.32193		4.55211	5.67107
	-3.32193	-1.07725		1.22721	-3.32193		-1.77165	0.317798
	-2.14022	-0.859883		-0.0420875	-1.53547		-1.86362	2.62977
	-0.310426	6.88916		-1.28021	-3.32193		0.131071	-1.84605
	4.06362	3.96422		1.18648	-2.43712		4.10676	3.32856
	-3.32193	3.79298		1.3902	-3.32193		5.4497	5.74972
	2.2268	-1.52874		2.8009	2.34108		1.21533	-2.23332
	2.62864	1.5156		-3.32193	1.96102		6.14252	7.79244
	-0.632289	1.75714		-0.232921	-3.32193		-2.31609	1.33183
	0.967014	0.913409		7.08696	6.29253		0.554914	-0.246395
	8.12029	10.2558		0.516513	-1.53547		0.100346	-0.507032
	2.59505	-3.32193		-0.658959	-3.32193		-0.470311	-1.76072
	-0.446771	0.000524479		0.447473	-0.531832		1.96651	-2.67254
	-3.32193	0.012344		1.19776	-0.0905409		0.281303	-2.00298
	-1.67053	3.24905		0.61176	-2.72879		5.037	2.91785
	-0.397011	0.468836		-1.19395	-3.32193		-3.32193	1.25754
	0.842393	-1.17552		0.0221472	-3.32193		-2.38265	2.13879
	0.968027	1.70163		-0.273391	-2.06243		1.59664	-2.52859
	-3.32193	0.527309		-0.380379	-2.15955		5.58421	3.57989
	0.0557204	-1.04328		5.07344	3.48534		-0.344635	1.77995
	0.930952	1.41529		5.76401	5.85765		1.36196	-3.32193
	-1.27201	-3.32193		0.0557204	-3.32193		-1.85782	4.33503
	-1.40038	-1.30269		0.245278	-0.605766		-0.00342866	-1.23772
	2.90375	3.70686		0.390973	1.19029		0.992105	2.41618
	1.24507	-2.10567		-1.29982	-1.88742		1.26107	0.127893
	1.25866	-1.91818		0.221312	-0.248681		-0.24941	1.59735
	-3.32193	2.5129		0.341441	1.02406		-3.32193	-0.266118
	-3.32193	5.20327		0.017372	-1.85723		4.65641	3.09848
	0.267275	-1.84605		-1.17227	-3.32193		-0.161039	1.50614
	1.61222	-1.52986		-1.22672	-3.32193		0.755328	4.35037
	-0.204356	-3.32193		-1.2468	-3.32193		-3.32193	-0.129167
	0.280364	0.233		-1.29982	-3.32193		-0.0793156	4.51537
	1.0317	0.489159		-0.984852	-0.822792		-1.6159	4.64377
	-0.176072	0.94492		-0.121259	0.0633443		-2.68624	-1.11396
	-1.85782	1.90341		0.953359	-2.86422		7.91137	4.01092
	0.668773	-0.810845		-1.07948	-1.88742		2.27576	-1.88742
	-3.32193	-1.06773		2.24536	-0.127799		-0.033069	-3.32193
	2.037	-1.71555		0.255022	-1.85837		1.58882	-2.05223
	-0.341017	0.367457		9.7708	8.83593		3.47281	3.21309
	1.12264	-3.32193		0.106876	-3.32193		-1.20864	-1.65857
	-3.32193	3.58673		0.309004	-0.266118		-0.740398	-2.197
	-3.32193	4.89791		2.21287	-0.329051		0.956643	2.93229
	5.78085	4.82901		0.923724	-0.666253		1.86033	-0.019048
	2.41449	-0.836173		2.36543	2.12675		-0.223572	1.45434
	-3.32193	-0.972976		-1.31751	-2.15754		2.11333	1.45911
	-1.29982	5.61531		-0.863502	-0.972976		3.0196	1.42836
	-1.38606	-1.13333		0.18941	-2.197		1.27425	-1.37561
	0.272458	-3.32193		0.662574	0.686527		1.37226	2.01684
	-1.29982	-3.32193		-1.9787	3.98757		0.471668	-1.84605
	-3.32193	-1.23937		0.991752	1.48618		0.529087	2.50855
	-3.32193	-0.221902		-1.31465	-1.88742		0.821924	-2.24369
	-0.354368	0.411108		1.71948	-0.0199969		0.869671	-0.636564
	0.145912	-2.15754		0.0842501	-0.611991		5.49418	5.91052
	0.127078	-0.411541		-1.1201	-3.32193		-0.163306	-0.371079
	-3.32193	-1.23937		3.43472	0.74167		0.0637218	-1.66992
	1.42546	-0.303175		1.2116	0.657514		0.162042	-0.750916
	1.13635	0.229052		7.35769	6.6201		0.725038	0.106901
	4.77817	2.86556		-1.086	0.765196		1.47949	3.49417
	3.57597	1.68753		1.31761	-2.13971		-1.34502	1.25292
	-1.21005	0.657194		-0.754229	0.0634532		4.37953	1.18047
	1.75979	-3.32193		-1.85782	1.14132		4.25371	2.62215
	-3.32193	4.93933		-0.266693	-2.47821		-3.32193	2.93661
	6.13251	6.13807		-1.29982	-0.723032		0.0200347	0.0156724
	0.833136	0.323835		0.408144	-1.52402		-3.32193	3.02919
	-3.32193	6.80073		-1.24111	-3.32193		0.0622221	1.05614
	-3.32193	0.0142633		0.920161	-3.32193		-0.275729	0.942409
	0.727537	8.33107		1.18112	2.03382		-1.64408	-0.075824
	-2.16878	3.40042		5.29106	4.9361		-1.31418	-2.16822
	0.0184964	-0.69178		3.12893	2.6421		2.76098	2.91814
	-3.32193	4.23551		0.234147	-2.53177		-2.14022	-0.107007
	-1.22672	-3.32193		-3.32193	-0.138298		-1.29589	-3.32193
	0.659324	0.990079		1.86363	0.0873058		1.61531	0.824812
	0.351579	0.74167		-1.32577	-1.73262		-1.30172	-1.84605
	4.08422	5.25394		-0.24724	-3.32193		1.16293	0.490994
	0.66273	1.75714		-3.32193	1.79009		-1.82794	0.316764
	0.00275762	-3.32193		0.00275762	1.49022		1.3352	-1.78133
	-3.32193	1.98821		3.00702	2.88606		2.79914	-3.32193
	1.34239	2.59044		2.24034	0.244497		-1.50549	-0.00656403
	-1.814	3.56688		1.86278	-2.50085		0.44088	-1.88742
	2.46341	0.285621		0.989785	-1.00952		-0.0903032	-1.84605
	-1.04065	0.145167		2.71513	1.95373		0.364245	-1.35632
	2.49177	1.63219		5.12024	4.49266		1.13848	-1.22765
	-0.44432	-1.30269		0.88646	-2.34605		1.92206	1.09283
	7.35385	0.25877		3.97997	5.29034		-0.691956	-0.960638
	5.6294	-0.23017		3.24023	-1.65857		3.70865	1.20469
	-3.32193	5.05243		3.70364	4.69571		0.345379	-1.40323
	-3.32193	2.82178		0.215158	-1.42025		2.79429	-2.15754
	-1.24111	-3.32193		1.99803	-0.92838		1.12648	-0.710151
	0.190518	1.39526		7.6965	6.80959		1.71156	1.95443
	1.63215	-2.3111		5.6979	7.76258		-2.16878	1.17031
	-1.814	0.190389		-0.00157081	-3.32193		-1.67053	1.25792
	-1.65979	1.06561		1.43785	2.76584		-2.12687	1.47175
	-1.29982	-1.3444		0.450808	2.826		-3.32193	0.232854
	-3.32193	5.11753		3.0262	1.72529		-2.25204	1.0378
	0.992352	-2.197		0.482387	0.742789		0.3153	-0.957222
	-3.32193	0.559067		0.19417	-1.84605		0.21036	-0.0482963
	-3.32193	1.25065		1.12938	-2.20349		1.69269	-0.285957
	4.1289	3.74204		5.68891	6.26945		2.02205	-0.581926
	0.207986	3.47739		0.327821	-3.32193		1.56565	-0.721117
	2.05533	-3.32193		12.0176	12.3666		1.25761	-0.136459
	1.21893	-3.32193		5.13951	4.85463		5.91673	4.54328
	0.105864	-1.7423		2.22576	-1.04328		-0.584794	0.582201
	-1.61298	1.54228		1.10292	-2.47193		2.66302	0.781087
	6.26148	5.0964		2.48218	-2.33665		3.5872	2.26572
	0.752047	-3.32193		-0.045006	-3.32193		3.02621	3.66195
	2.64161	2.48333		0.793062	-1.08075		1.45741	2.87221
	3.35194	1.0678		3.33914	3.53307		5.33961	5.72128
	0.392612	-0.504856		2.46925	1.55931		1.45326	-3.32193
	2.57079	2.50934		1.91411	-3.32193		3.19561	5.45119
	-1.24111	-3.32193		-1.14348	-2.54781		1.50185	2.21027
	1.33186	-1.85723		8.61465	7.54394		-0.0413813	-1.85723
	-0.236059	-2.16822		9.39783	8.31		3.75957	3.32729
	-1.05704	-3.32193		4.47775	1.40173		0.694372	2.07918
	1.98258	0.980792		0.990946	-2.0379		0.27093	0.753493
	-3.32193	4.60538		1.91814	-0.387689		3.04903	2.70009
	-3.32193	3.52899		2.0744	2.36143		0.67179	3.44955
	-0.0281471	0.631592		-1.23769	-1.70062		-0.161039	-2.197
	-0.945158	0.232854		-0.577388	4.03719		-0.674794	0.045373
	2.61611	-2.9648		-3.32193	-0.759284		0.92825	-1.70062
	-1.27201	-1.33286		1.51931	-0.556898		2.28228	1.25641
	0.280364	-1.56642		1.35593	-1.53547		0.576626	-1.00383
	-0.146676	5.49322		6.01056	5.97566		0.456191	-3.32193
	-3.32193	1.63625		1.61434	0.468115		0.964787	0.194166
	0.392169	-1.61554		-1.0116	-3.32193		0.396585	-3.32193
	2.10385	1.42726		0.457921	-0.683251		2.68583	-0.381347
	-1.10252	-3.32193		-0.603942	2.34174		-0.310426	-0.0297233
	-3.32193	1.66848		-1.00088	-0.808192		2.25097	2.26682
	0.207986	0.349319		-0.193927	-3.32193		2.94128	0.797429
	-1.18703	-3.32193		0.12452	-3.32193		1.12586	4.75731
	0.0253691	-3.32193		1.12381	-1.36633		-1.67053	1.93975
	4.53035	2.32582		2.67761	2.19034		0.0890464	-1.60814
	-3.32193	1.3684		-1.86235	0.0798802		2.06729	-3.32193
	-3.32193	-0.0736879		0.38676	-1.46162		3.26347	2.13053
	4.68641	3.00854		-1.27896	-2.57998		0.935595	-0.0436384
	5.66398	6.4155		-0.0271265	-1.98801		1.5212	-1.60016
	-0.0515336	1.11076		-0.225397	0.0819024		1.01422	-3.32193
	7.93486	4.44461		-1.18911	-2.71527		0.544429	-2.16822
	3.29053	-0.99864		-1.29982	-3.32193		2.97063	-0.0575546
	0.145912	1.3275		-0.820793	-3.32193		1.5091	-1.73954
	-0.0420875	1.25348		-0.0650871	-3.32193		0.378977	1.22582
	-3.32193	5.09579		-0.26568	-0.762081		2.30682	-3.32193
	-1.29982	-1.18124		-1.17076	-3.32193		1.76175	0.741405
	-1.30459	1.33124		0.38244	-0.721117		-3.32193	1.68343
	0.128239	-0.148967		1.50938	-1.92028		0.663778	-2.85287
	-3.32193	1.48923		1.51936	2.83377		0.842717	-1.85723
	-3.32193	8.3921		-1.24398	-2.13585		0.145673	-1.3444
	-1.38606	1.35146		-0.725881	-3.32193		0.735803	-3.32193
	-3.32193	1.24046		1.12213	0.115888		-1.64018	0.558524
	1.45288	0.858814		0.45325	1.64474		4.78402	0.501609
	1.51533	-3.32193		0.40271	-1.46162		2.44088	-0.261836
	1.05518	-1.88742		-3.32193	0.191412		6.90487	5.97049
	4.84513	2.77516		-1.28581	-3.32193		3.70294	3.10948
	-3.32193	1.82668		2.02292	-3.32193		-1.31418	-1.18344
	1.3643	0.61265		1.36477	-1.23937		1.30558	-3.32193
	-3.32193	-0.00656403		-1.29982	-3.32193		-1.12474	-2.16822
	0.48568	0.59002		-0.0610355	-1.03012		-1.31262	-3.32193
	-0.632877	0.154584		3.14955	-3.32193		-2.06491	0.00719712
	-2.12687	3.41807		-0.0236429	-3.32193		-0.987075	0.931065
	-1.49596	1.10526		8.50916	7.59143		4.78519	3.38533
	-1.67053	0.585756		0.749876	-2.16822		1.03402	-1.04328
	-1.53608	10.234		0.0253691	-3.32193		-0.987075	1.38029
	-3.32193	9.51988		4.42325	-3.32193		3.27359	0.27731
	-2.14022	-1.30269		-1.43112	0.127893		0.361505	-3.32193
	-1.28361	0.474299		1.17936	-3.32193		0.00275762	-3.32193
	-3.32193	0.268261		0.400061	-1.83704		0.107546	-0.381347
	-3.32193	0.0872281		-1.33249	-3.32193		-0.189157	1.71707
	-3.32193	2.34372		1.78458	-2.1156		3.08525	4.91947
	-0.632877	0.0363492		-1.12666	-1.84605		-3.32193	4.5816
	-0.310426	0.190389		-0.205323	-3.32193		-1.27201	-2.197
	-1.75559	0.919794		1.93414	2.71408		-0.842917	-0.217613
	-2.12687	0.262441		-1.31418	-3.32193		2.97773	0.930888
	3.95664	2.02822		1.88472	-3.32193		3.37662	1.75466
	-3.32193	0.885721		-1.12282	-3.32193		0.341631	0.214067
	0.295685	1.25641		-0.970088	1.11222		3.01227	-0.398528
	0.0253691	-3.32193		-1.49123	-1.23937		0.0628703	-1.04328
	-3.32193	2.62838		-3.32193	1.02778		1.3411	-0.1005
	-0.338088	4.56804		-3.32193	-0.79401		0.0791211	-3.32193
	-3.32193	1.87184		0.211621	-1.03261		1.53771	0.470816
	-3.32193	3.48874		1.43607	-2.23369		-1.31104	-3.32193
	-3.32193	2.5578		1.83798	-1.33343		0.300095	-1.3451
	-3.32193	4.82555		7.8021	6.41788		3.29332	1.84835
	-3.32193	0.0528652		-1.814	1.8834		4.62578	3.02269
	-3.32193	0.937772		1.17047	-3.32193		2.05145	-1.27684
	3.78901	-1.70217		-1.27972	-3.32193		-0.818157	-0.00656403
	-3.32193	-0.153939		-2.53601	-1.19682		-1.24111	-0.179148
	3.39564	3.48241		4.07096	2.72803		0.337216	-3.32193
	3.60425	4.20429		0.415507	-3.32193		-2.14022	0.887237
	-1.55036	0.425005		-1.4711	-0.00656403		-0.676113	0.0456975
	1.58006	1.22818		-0.204356	-3.32193		4.53607	3.99247
	-0.907219	1.09265		0.19417	1.25023		0.0637218	0.561455
	0.430312	2.99256		0.0594811	1.46117		1.55366	0.262441
	-3.32193	1.44078		-1.62603	-1.13333		2.59318	1.34171
	-3.32193	0.709948		0.00907517	-3.32193		0.520266	-1.19644
	-3.32193	5.01837		0.493412	-1.96806		2.25979	0.526512
	0.684924	1.83417		1.25558	-2.41391		2.08728	3.138
	-1.0116	4.36201		6.80571	6.35913		0.0235668	-0.0626845
	0.280364	2.81074		3.01107	4.75639		-2.65221	1.00192
	-3.32193	1.99169		6.24784	7.46011		0.0628703	0.131841
	0.0341592	-3.32193		0.755079	-2.14032		1.10476	0.644667
	-1.14291	-0.608769		-1.29982	-3.32193		-0.653065	1.49178
	-1.25464	-3.32193		0.593018	-3.32193		2.95298	2.60725
	-0.260542	-0.0223865		0.544168	-0.544992		2.77552	0.739724
	0.264779	2.13287		1.06662	-3.32193		1.34462	0.367401
	4.10236	4.97223		4.46717	5.04094		5.92815	6.9094
	-2.01172	0.0325377		-1.29982	-0.0595877		-1.29354	-0.0411864
	2.29959	0.458938		3.86564	4.40644		0.629583	2.39284
	-3.32193	2.64672		0.473006	-3.32193		4.46078	4.00892
	-3.32193	-0.852928		-3.32193	-1.3444		1.40884	-0.252851
	1.75895	1.94445		0.295514	-3.32193		1.41484	0.694981
	0.0760528	-0.419926		-0.546185	-1.65857		5.82786	4.21584
	0.991608	-3.32193		1.19994	-1.81713		-1.33503	-3.32193
	-3.32193	-0.265292		0.349062	-1.52402		-1.67053	0.558524
	-1.40038	1.2789		-1.70719	-0.074986		2.18009	-0.546906
	-3.32193	2.45019		0.504762	-3.32193		-3.32193	0.363377
	1.54459	-0.260887		3.60009	3.96103		1.10704	-1.27616
	1.98124	5.62633		0.113049	-3.32193		0.904958	2.15789
	-2.16878	3.41453		-0.279105	0.768437		-2.15175	0.0969396
	3.94459	6.96609		-1.09264	-3.32193		1.0929	-3.32193
	0.159821	-0.277848		0.979643	-2.04826		1.01899	-0.47636
	-0.363832	0.558561		1.07871	-3.32193		0.0865819	-1.76598
	0.934659	1.82289		0.0586215	3.73527		1.35379	0.645863
	-3.32193	2.01795		0.0204536	-3.32193		-1.49123	0.0456975
	0.670576	0.261465		1.09972	-3.32193		1.75613	-1.78176
	-1.29982	-1.53547		1.73946	0.121882		0.137499	-0.0471018
	0.869852	-1.24408		-1.25644	-3.32193		-2.14022	0.00400239
	0.452383	-3.32193		0.204588	-3.32193		3.299	1.54343
	-3.32193	0.412605		0.110016	-3.32193		0.350883	-2.16822
	2.87192	0.453508		0.0288499	-3.32193		0.148974	-2.197
	0.575534	3.48787		0.414337	-0.695362		-1.91232	0.18672
	0.385321	-3.32193		0.161905	-1.58941		2.2116	2.28626
	-1.82794	2.77856		0.813055	-1.99711		0.412551	-1.40147
	-1.62603	7.79293		-0.321211	-1.88742		0.775621	-2.49199
	1.86117	1.44408		0.210903	-3.32193		0.866583	-2.01745
	2.27562	3.7614		0.463022	1.52569		3.2623	4.91083
	-1.29393	-2.33665		6.0417	5.59337		-3.32193	0.46763
	0.808122	-3.32193		0.191687	-3.32193		-1.3017	-3.03373
	-3.32193	4.42771		3.91895	3.2448		-3.32193	-0.211227
	-3.32193	-1.30269		-1.05704	-3.32193		0.0900976	-2.197
	-3.32193	1.15045		1.53883	-1.66992		0.581681	2.17686
	-3.32193	1.69619		0.763243	-3.32193		2.25404	2.25408
	-3.32193	0.411108		1.98434	1.80698		-0.742004	0.185406
	2.10445	1.2052		4.06959	4.11322		-3.32193	-1.13333
	-3.32193	4.94759		0.966641	-2.16822		0.664185	0.74167
	0.840692	-1.00383		1.6213	0.932984		-1.62894	0.121545
	-3.32193	1.07223		1.45515	-0.786985		2.05899	0.91222
	-0.25534	1.11367		0.984041	0.160856		-3.32193	2.99403
	-0.354368	3.09108		6.3105	6.01739		-1.91611	2.59881
	2.57703	-0.608408		1.67823	-1.61505		-1.64018	0.373975
	-1.29982	-1.46162		0.0830383	-2.31838		1.94352	0.325131
	3.78008	3.21437		-1.16327	-1.23937		1.02807	-0.397827
	1.4843	2.83486		-1.27992	-1.78902		0.213167	-3.32193
	-1.82794	-1.12607		0.62939	0.733723		-1.05712	2.64135
	-0.962957	-0.0478416		0.141063	-2.26704		-0.106709	-2.16822
	7.74855	7.36985		-1.76758	2.25029		2.17453	1.82538
	-2.14022	5.35357		8.96546	9.55152		7.11775	5.95119
	-2.0688	0.302457		0.50275	-3.32193		-3.32193	2.12172
	-3.32193	4.19815		-0.0413813	0.131479		3.15208	1.43293
	-0.684213	0.479923		0.171437	-2.17087		2.22889	0.577163
	2.26725	0.31896		2.7107	1.80314		2.81156	4.24078
	-3.32193	2.12801		0.216207	-1.84605		3.01858	0.352975
	-1.43112	0.391964		0.385399	-3.32193		-1.27201	-0.976833
	-3.32193	-0.876176		2.88414	-0.11198		0.208112	-2.16822
	-3.32193	4.5016		-1.00514	-0.853761		4.52	4.38231
	-0.616547	0.501315		-1.31418	-0.152933		-1.54795	0.347226
	-3.32193	1.83923		-2.12687	3.88632		-0.141724	-3.32193
	-3.32193	2.78699		4.49246	3.50839		0.168241	-2.33356
	-3.32193	1.4284		3.03241	3.00696		1.34356	-3.32193
	-2.14022	-1.33286		0.479121	0.122105		-0.795627	0.305763
	-3.32193	0.15974		-0.00245934	-1.63955		1.40874	-1.84605
	1.26769	-1.7628		6.23302	7.05384		0.041867	-0.752359
	2.12673	2.15794		3.57029	0.473973		-0.350555	-1.64479
	-0.282432	1.50835		-1.62603	1.68102		-0.111074	-3.32193
	-3.32193	1.94045		6.81956	6.60234		2.42961	3.80726
	-3.32193	1.98253		-0.119122	-1.43051		-2.45896	1.51046
	-0.419794	-1.10785		-1.24111	-2.01622		0.502602	-0.0505903
	2.15808	3.16204		4.03868	-0.148973		-0.926744	-3.32193
	6.00896	4.81393		-1.22672	-2.197		3.28796	-0.476337
	11.036	11.1619		1.70387	0.109916		-1.90626	-1.14684
	0.889377	-3.32193		2.8684	2.96067		0.639963	-0.669938
	1.81302	-3.32193		-1.29982	-3.32193		1.89705	0.80711
	1.4879	-1.98306		-1.05704	-3.32193		-3.32193	1.27331
	1.33324	-2.69884		0.308431	-3.32193		-0.0116618	2.30731
	5.13405	3.02914		0.581088	-1.09056		0.621795	0.0202274
	-0.244719	-3.32193		6.70769	5.61199		1.34097	-0.721117
	-2.14022	-0.0593187		0.98994	1.51332		-1.22705	-3.32193
	0.310011	-0.0271121		0.636946	-1.85723		-0.274316	0.719497
	-0.803652	1.98821		-0.0795833	-2.09552		2.21857	0.94663
	5.53763	6.60179		0.523851	-1.9287		1.2583	1.82668
	1.59148	3.55876		3.86799	3.88515		0.649532	0.814977
	1.93181	6.52717		-2.26502	1.75926		-0.0769517	-0.504856
	-3.32193	3.59098		0.516621	-1.56642		2.49486	0.0520523
	-1.67053	0.817437		2.56206	1.74624		2.09683	-0.613193
	0.982198	-3.32193		1.26511	-1.3168		0.499579	-0.292957
	-3.32193	1.09728		1.05884	-0.732615		0.264779	-2.16822
	-1.67053	2.45626		5.60266	4.88513		1.18462	-1.84605
	-3.32193	0.64144		-1.25284	-1.56642		0.739672	-0.381347
	3.06252	-1.84605		5.87558	4.67146		4.6634	3.66666
	-1.31956	-3.32193		2.8321	2.39629		-0.310426	-1.13333
	-2.12687	0.976357		1.17975	-2.09201		-0.0189227	-0.783675
	0.107925	1.75227		-1.06789	-3.32193		-1.10252	-1.84605
	0.107546	-0.194045		0.0780411	-3.32193		-0.24724	-1.33286
	-3.32193	1.11645		5.13885	4.80404		0.956366	2.9479
	-1.0116	1.29873		0.537859	2.60257		2.27501	0.538723
	0.580782	-0.34032		1.73711	-1.46162		-0.363832	0.846421
	0.0704239	0.497869		0.489563	0.117469		0.835122	1.23996
	2.07837	-0.860301		0.336357	0.871763		1.46648	-0.370308
	-0.0901275	2.36594		0.0449332	-1.65857		2.111	-1.60543
	-3.32193	0.336292		-1.26118	-0.934399		0.811158	1.01422
	5.79265	5.90109		2.15008	-2.03292		0.579226	-1.1019
	-3.32193	5.57698		-0.2715	-1.07145		1.31841	0.367401
	1.48295	4.20058		0.832448	-2.6333		-0.212147	-0.620785
	1.72266	-0.529022		1.50789	2.482		2.56198	-1.23489
	-0.167544	0.0991644		-0.0940619	-3.32193		1.01979	-1.65857
	-3.32193	1.4413		0.0879943	1.45352		2.06942	3.2374
	-3.32193	-1.0465		1.70927	2.74721		-0.987075	2.15176
	-3.32193	-1.23937		1.869	0.919406		0.833136	-1.00366
	-3.32193	2.00054		0.483458	1.24688		0.906265	-2.68371
	0.221978	0.149573		0.984623	-3.32193		1.86141	0.085842
	-2.12687	2.88788		0.386264	-1.88742		0.0138025	-0.908215
	-3.32193	1.74579		5.91461	5.89746		-0.472886	0.679029
	2.44134	0.0872218		1.47065	2.36237		-0.945158	-0.0593187
	2.45603	-3.32193		-1.24433	-3.32193		5.26288	-0.779542
	-3.32193	1.0508		-1.24111	-0.361964		1.58569	0.526512
[truncated: 4,294 more rows]

## Sheet: Fig. 2e
Source data Fig. 2e: Categories of dysregulated exons
		Exons
	Categories	number
	Het only	401
	FC-down=<0.67x	2823
	0.67<FC<1.5	7099
	FC-up>=1.5x	1717
	TKO only	938
	total (n)	12978
		Exons
	Categories	%
	Het only	3.08984
	FC-down=<0.67x	21.7522
	0.67<FC<1.5	54.7003
	FC-up>=1.5x	13.2301
	TKO only	7.22762
	total	100

## Sheet: Fig. 2f
source data Fig. 2f: Log2 mean RNA (chromatin) pseudocount
	exons_chrom
total (n)	12978	12978
T-Test	2.02676e-12
	Het_exons_chrom	TKO_exons_chrom
	17.1117	17.6055
	14.9587	15.733
	15.5179	15.9573
	14.3066	15.043
	14.1097	14.6032
	14.8479	15.751
	15.4652	15.5874
	15.3569	16.1214
	15.6239	15.9956
	14.1081	14.7833
	14.2858	14.8497
	14.0724	15.0103
	14.2334	15.1572
	14.0667	14.7756
	14.1344	14.9431
	13.9907	14.5296
	15.5147	15.5912
	13.5219	14.4474
	14.1366	14.7223
	14.2375	15.0361
	12.7498	13.6093
	15.0208	15.3614
	13.4239	14.0672
	13.9482	14.4497
	13.9271	14.5715
	13.1803	13.8075
	14.3757	14.4168
	13.3715	14.0436
	13.0874	14.0081
	14.7842	14.8844
	13.3184	14.124
	14.108	14.6835
	15.2133	15.7434
	12.6371	13.323
	13.2742	13.8399
	13.5548	14.3275
	12.5793	13.1902
	13.0123	13.9525
	13.2215	13.6758
	13.8738	14.1262
	12.947	13.3812
	13.0403	13.8313
	14.9279	14.8816
	14.3604	14.7539
	13.0077	13.7787
	13.2022	14.1093
	12.9565	13.4822
	13.1294	13.3941
	13.5309	14.4921
	13.358	14.1938
	12.6691	13.094
	12.4869	13.7717
	15.1128	15.2038
	13.2421	13.541
	12.7149	12.8658
	12.419	13.2827
	13.5168	14.1742
	12.9254	13.2056
	13.0058	13.3025
	13.7939	14.4758
	15.5809	16.1221
	15.9703	16.2246
	13.607	13.3736
	13.7899	14.0481
	13.0733	13.6606
	13.6277	14.0383
	14.4585	14.6416
	13.6522	13.8196
	12.6677	13.2534
	13.7466	14.3165
	14.0809	14.1218
	12.3954	13.0686
	14.6452	15.1141
	12.986	13.5779
	12.4382	12.7566
	12.5621	13.7475
	12.2037	12.5559
	13.3877	14.0704
	12.7868	13.0677
	12.6423	12.712
	13.9981	14.1398
	12.8423	13.4651
	13.9551	14.1614
	12.9594	12.8774
	14.066	14.457
	17.6501	17.4904
	13.051	12.8086
	13.4546	13.8592
	12.79	12.9333
	13.2301	12.3344
	14.9388	15.1614
	14.2813	15.259
	12.1383	12.7585
	12.0349	12.7612
	12.1549	12.8923
	12.7309	13.0402
	12.8796	13.6806
	12.4559	12.9793
	13.3893	13.0548
	13.7202	14.1223
	13.1825	13.6832
	13.5042	13.7212
	11.9331	12.9839
	12.8272	12.8466
	12.9262	13.4178
	12.9411	13.2224
	14.1436	14.2482
	12.5995	13.4972
	13.374	13.6167
	13.0401	13.924
	13.5891	14.0909
	14.3592	14.6563
	15.4916	16.0308
	13.7432	14.4807
	13.5889	14.0885
	13.4312	14.1624
	12.8943	13.176
	13.0596	13.2944
	12.6668	13.3156
	13.2425	13.3841
	12.5344	13.1794
	12.448	13.1112
	12.4567	13.4941
	13.7198	13.4984
	11.1959	12.9392
	14.0322	14.6259
	13.9669	14.5075
	13.2386	13.4048
	14.1862	14.8006
	11.8562	12.9586
	14.8276	15.334
	14.2475	14.2534
	12.4162	13.0498
	11.8982	12.7038
	13.1275	13.4682
	13.1672	13.3382
	14.4715	14.8057
	10.6259	11.1636
	14.6172	15.1463
	13.1105	13.4358
	13.5529	13.8691
	12.8342	13.5444
	13.5846	14.0243
	11.8872	12.3645
	13.4469	13.9746
	14.1006	14.3814
	13.5971	13.9625
	13.611	14.5591
	12.3665	12.8744
	12.0196	12.1469
	15.813	15.7037
	11.7105	12.2387
	13.1628	13.0513
	12.1506	12.5243
	13.7036	13.8675
	13.3747	13.2405
	14.291	14.6317
	12.0522	12.6562
	13.1068	14.5312
	12.9536	13.8007
	11.7756	12.1498
	13.9853	14.3224
	13.333	13.5628
	12.1652	12.7277
	12.5898	12.7369
	11.9908	12.2624
	12.4859	12.4342
	13.6367	14.0808
	11.4085	12.1669
	11.4265	12.2121
	12.7697	13.4526
	13.1981	14.0281
	11.6843	12.3635
	13.4435	13.7495
	12.9495	13.0454
	10.894	11.8397
	11.5998	12.5506
	13.6821	14.0963
	11.5369	12.2523
	14.194	14.1566
	11.9102	12.4433
	11.6922	12.1976
	11.3542	11.0785
	11.2288	12.0875
	11.7709	12.1736
	12.4243	12.8679
	13.3458	13.8147
	13.1428	13.8793
	12.6088	13.3778
	12.8531	13.2609
	12.3781	12.2951
	12.9362	12.8973
	14.51	14.8877
	14.8487	15.0647
	13.8773	14.2488
	13.9528	14.2552
	12.0783	13.4176
	12.4825	12.6959
	12.4146	12.9641
	13.0638	13.6523
	12.5601	12.8324
	12.0186	12.8966
	11.6127	12.4186
	11.1648	11.6961
	11.498	12.0111
	11.5212	12.2921
	12.0844	12.4178
	15.4575	15.3986
	12.3318	12.4487
	11.5176	12.121
	12.9134	13.0513
	12.71	13.6408
	12.0293	12.8496
	12.2977	12.8125
	13.1485	13.3392
	12.2762	13.6814
	12.9657	13.4407
	12.2031	12.8073
	12.1744	13.237
	11.0379	12.0287
	11.7432	12.3183
	14.5501	14.1081
	12.3303	12.6765
	12.7337	13.8354
	15.686	17.0979
	13.5172	13.938
	13.1365	13.837
	12.7234	13.293
	12.0008	12.4378
	12.7103	13.2404
	13.2214	13.1892
	11.9657	12.4523
	13.4358	13.8337
	13.9547	14.3103
	12.3827	12.6316
	10.9189	12.0572
	11.7495	12.2435
	12.5731	13.198
	12.5218	12.6888
	12.8367	13.0323
	13.2336	13.3249
	12.3662	13.0964
	12.6386	13.4185
	11.8253	11.8877
	14.054	14.1992
	13.0936	13.9543
	12.1322	12.6795
	12.4134	12.7124
	12.5495	13.0522
	12.7584	13.23
	11.6494	13.0118
	12.5947	12.7336
	11.3849	11.903
	13.1499	13.0689
	12.3602	12.5884
	12.5328	12.9554
	14.5765	14.8009
	13.6782	13.8076
	11.7438	12.2244
	13.549	14.1561
	13.9613	13.8255
	12.1643	12.507
	11.8067	12.2121
	12.1966	12.3053
	13.263	13.5831
	11.7175	12.508
	11.0331	11.4814
	11.2278	12.0917
	12.1447	12.4087
	12.3363	12.7244
	11.9564	12.2093
	13.5231	14.3254
	13.5708	13.8626
	12.221	12.9532
	12.9992	13.4318
	11.5932	12.1448
	12.0081	12.0187
	11.5102	12.0634
	12.6485	12.7083
	13.8351	13.5658
	12.4617	12.9592
	11.6581	11.9332
	13.1938	13.8343
	12.728	12.7877
	14.413	14.4571
	12.268	12.8597
	12.2254	12.4607
	12.0872	12.4186
	13.2149	13.5815
	12.1998	12.6834
	11.8928	13.1044
	12.0953	13.0562
	12.8937	12.9643
	12.0489	12.7814
	11.217	11.8766
	12.673	12.6848
	12.241	12.605
	12.2468	12.7242
	12.809	13.3927
	12.8939	13.4549
	12.4967	12.5963
	12.9289	13.5245
	12.5199	12.8736
	11.9402	12.3647
	12.4506	13.5166
	14.6981	15.0169
	12.1365	12.3128
	12.7023	13.326
	14.0236	13.9651
	14.1048	14.2819
	14.7765	14.9308
	11.9979	12.5664
	13.623	13.6082
	10.638	11.659
	13.632	13.9103
	13.7933	14.2616
	12.3631	13.338
	12.0991	12.3545
	11.746	12.277
	12.8768	13.2633
	12.2005	12.6544
	12.2434	12.7971
	14.0982	14.5061
	14.312	14.6212
	14.784	15.2244
	11.7762	12.1381
	12.216	12.9116
	13.1692	13.7309
	12.784	13.7653
	10.9665	13.7505
	13.1057	13.3988
	13.4615	13.7318
	13.3893	13.5135
	11.2374	11.6653
	11.3462	11.6802
	11.2139	11.6707
	15.1183	15.2346
	12.8154	13.271
	12.9765	13.4824
	13.8854	14.3312
	10.6996	12.2635
	14.3064	14.3533
	11.6188	11.9435
	13.8094	13.9164
	14.5772	15.0569
	11.6345	12.2308
	13.3477	13.6527
	12.6287	13.0214
	10.8068	11.3769
	12.1867	12.5
	12.1762	12.976
	14.8567	15.0136
	11.5896	11.8694
	12.2796	12.3595
	12.1876	12.6869
	12.5492	12.7701
	11.6986	11.7056
	12.5177	12.8426
	11.3582	11.8321
	11.7707	12.2485
	13.5813	14.3587
	12.8673	13.1565
	12.0444	12.1882
	10.8749	11.1803
	11.6045	11.9325
	12.1972	12.3892
	12.346	12.6452
	15.0227	15.3401
	11.0887	12.1215
	10.9032	11.5112
	12.7981	13.1697
	13.1241	13.7942
	13.6992	14.0181
	12.0111	12.2349
	11.7685	11.9976
	10.5947	11.1283
	12.3279	12.5049
	12.3111	11.9656
	12.5273	12.7992
	12.6492	13.5519
	12.2429	12.3506
	11.1155	13.9088
	11.1919	11.4429
	11.7773	11.8145
	11.7876	12.4875
	14.4782	14.505
	11.5365	12.4833
	13.2217	13.3652
	10.9324	11.2773
	12.2047	12.4689
	9.84706	10.7471
	14.1325	14.1475
	12.3262	12.1739
	12.9914	13.2265
	12.4723	12.8866
	11.7936	12.186
	14.282	14.61
	13.0974	13.8769
	11.1857	11.6803
	11.426	11.6814
	11.4221	11.7408
	12.5126	12.9104
	11.5759	12.2006
	12.1543	12.5291
	12.2569	12.8033
	14.7655	14.6952
	12.4241	12.6997
	12.1533	12.6162
	12.8803	13.7874
	13.1057	13.2783
	11.2571	11.8332
	12.0331	13.2457
	10.7901	11.0679
	11.8294	12.3286
	11.4628	11.9292
	10.6974	11.2871
	12.297	12.9083
	13.7802	13.6861
	10.9882	11.4163
	12.5445	13.1941
	12.7059	13.2744
	11.8713	12.5898
	13.1277	14.1117
	10.8665	12.0663
	13.6204	13.9138
	10.7943	11.4382
	12.0009	12.4537
	11.6702	12.2828
	11.2707	11.5485
	13.3959	13.8156
	12.6492	12.7691
	12.1928	12.3756
	10.2697	10.616
	11.2214	11.8548
	13.1806	13.0477
	13.0251	13.0305
	11.4609	12.2011
	12.9234	13.3618
	11.05	11.8164
	12.0942	12.7324
	12.8252	13.2104
	14.3216	14.1866
	13.6269	14.296
	14.976	15.2732
	12.5857	12.9574
	11.1829	11.9745
	14.1276	14.0995
	12.532	13.1284
	13.4797	13.7253
	11.3685	11.9412
	12.2025	12.7119
	14.3525	14.2367
	11.9597	12.3523
	13.4881	13.6289
	12.9943	13.3513
	13.4941	13.6804
	10.7237	11.0459
	14.1327	14.5061
	13.3386	13.4869
	12.2348	12.5192
	13.2261	13.5615
	11.594	12.7779
	11.7293	11.8311
	11.2716	12.2962
	12.6381	14.0301
	12.3059	12.58
	11.7144	11.5308
	11.7858	11.8858
	12.9003	13.2707
	9.9574	10.7981
	13.6463	13.9176
	11.697	12.1806
	11.3364	11.6521
	12.0043	12.2939
	13.1418	13.5402
	12.4551	12.4587
	13.8015	14.6717
	11.841	12.4723
	12.3575	13.0778
	11.8686	11.8911
	12.6141	12.5638
	12.0195	12.7175
	11.5494	11.8741
	12.2935	12.3458
	12.7642	13.3124
	15.2513	15.4952
	14.1917	14.6005
	11.8163	12.6088
	9.64859	10.6455
	14.6215	14.215
	12.4786	12.8033
	13.7378	14.1023
	12.4431	13.0841
	11.7169	11.783
	12.6211	12.7784
	11.7561	12.1597
	11.1648	11.7006
	13.6472	14.2047
	11.7414	12.0301
	10.1681	10.7546
	11.9419	12.301
	11.9	12.0762
	12.0904	12.824
	13.0851	12.6506
	11.9495	12.7152
	11.9761	12.5664
	13.6362	14.0984
	12.3615	12.667
	10.6456	12.0146
	11.5722	12.2115
	14.0261	14.2796
	12.4748	12.6887
	13.6193	13.9674
	11.6537	11.87
	12.2445	12.3856
	11.665	12.1164
	12.0737	12.6581
	13.1595	13.5127
	11.6466	12.2112
	12.4262	12.6899
	11.3297	11.5828
	12.2357	12.5075
	12.9457	13.3016
	11.2281	11.6207
	12.8033	13.2047
	11.4719	11.7392
	11.4283	11.7089
	14.145	14.3814
	11.8321	12.771
	12.2659	12.2482
	11.7502	12.0811
	12.0712	12.3138
	13.0589	13.1639
	10.8114	11.5265
	14.1288	15.1658
	12.4826	12.5514
	14.9369	15.0623
	11.2793	11.4495
	12.9557	13.5584
	13.2187	13.6096
	11.8464	11.939
	11.4654	11.9515
	10.8141	11.3468
	13.6556	13.9148
	12.4515	12.5057
	11.3473	12.1851
	11.6263	12.2258
	12.0835	12.2476
	13.8158	13.5051
	12.3527	12.5292
	11.2236	11.6978
	11.8006	11.9675
	12.7272	12.9787
	12.8049	13.0503
	12.2964	12.9158
	10.1557	10.4209
	13.1208	13.5903
	12.2002	12.6256
	11.2057	11.5411
	10.8785	11.0852
	11.8134	12.3728
	11.8492	12.171
	12.9202	12.93
	14.8071	14.8839
	12.3854	12.5048
	10.974	12.1947
	11.0312	12.2179
	10.8706	11.2496
	10.5529	11.0401
	10.9738	11.592
	12.2675	12.3477
	11.0673	11.6491
	11.1891	11.8141
	13.1329	13.4648
	11.095	12.3085
	10.1154	10.641
	10.9738	11.8763
	11.0519	11.8234
	14.0816	14.3146
	11.0865	11.6568
	12.9869	13.4366
	11.4003	11.6672
	12.3594	13.0011
	13.689	13.8319
	11.8156	12.1221
	11.4148	11.4364
	12.262	12.7319
	11.4116	11.9404
	12.4018	12.5939
	13.0217	13.4424
	12.6945	12.7888
	11.4814	11.9404
	11.486	11.7947
	12.6279	13.0612
	12.66	12.9962
	14.2724	14.4215
	13.1761	13.4396
	12.6225	12.9982
	12.3976	12.3402
	9.17222	11.8717
	9.25222	9.99124
	12.4594	13.0996
	13.4268	13.405
	11.474	12.1072
	14.589	14.7928
	12.9007	12.9463
	12.9984	13.627
	11.7792	12.6763
	12.5893	12.8194
	11.4587	11.9474
	11.387	13.079
	11.6283	11.9498
	13.5417	14.0741
	14.1374	14.3904
	13.6615	13.8146
	13.0734	13.4402
	11.3981	11.9075
	13.3213	13.8316
	11.6651	12.5014
	10.8383	11.2589
	10.4314	10.9439
	10.7942	11.1353
	10.5068	10.9847
	12.6344	13.1402
	10.4922	11.2071
	11.1493	11.7417
	11.5568	11.7907
	12.7763	13.3602
	11.0996	11.1992
	10.4607	11.3903
	12.2303	13.1404
	12.476	13.2281
	12.6699	12.7878
	11.2747	11.5141
	12.3913	12.594
	12.6634	13.1448
	12.3393	12.7114
	11.8887	12.1571
	13.3795	13.8124
	12.1197	12.5718
	11.3778	11.566
	12.3162	12.6762
	13.0978	13.1953
	12.921	13.4138
	11.1241	11.6157
	12.6264	13.1166
	11.5252	12.041
	13.6925	13.6549
	13.9878	14.3456
	9.82138	11.1031
	11.4786	11.8313
	13.0058	13.2183
	12.8235	13.0738
	11.8683	12.204
	11.5872	12.3183
	12.3142	12.7648
	11.2694	11.6329
	11.6319	11.9546
	10.9742	11.3995
	10.8264	11.3119
	13.2682	13.3667
	12.1397	12.4179
	13.0059	12.6354
	11.1578	11.522
	11.5645	11.5665
	11.9493	12.7373
	13.9031	13.9662
	12.559	12.6892
	12.0468	12.6075
	11.4558	11.3761
	12.827	13.2342
	12.2392	12.5078
	12.7829	13.3776
	10.4101	10.6936
	12.3082	12.9448
	13.1783	13.535
	11.4223	11.976
	11.7495	11.6632
	12.0391	12.713
	10.4316	10.9964
	11.245	11.3806
	13.8103	13.8809
	12.7145	12.4864
	12.1444	12.2975
	11.3387	11.2599
	11.0181	11.542
	11.101	11.6054
	12.0766	12.6494
	11.9253	12.2769
	11.5315	11.8812
	10.2205	10.7012
	11.5413	11.9983
	12.0986	12.6216
	10.8931	11.777
	13.0093	13.4616
	12.6365	13.387
	12.8903	13.4047
	12.469	13.0537
	10.9645	11.5092
	12.967	13.1867
	11.6513	11.9858
	12.4259	12.6952
	14.9743	15.8587
	11.0381	11.014
	12.6564	12.8969
	11.6268	12.0824
	11.9302	12.1401
	12.248	12.5949
	11.4183	12.2133
	11.4773	12.2178
	9.90125	10.8804
	9.88625	10.8188
	10.9267	11.4288
	9.93282	10.8935
	12.3377	12.4563
	11.0853	11.7114
	12.3236	12.3614
	12.4709	12.9227
	12.3111	12.6924
	11.9476	12.4563
	12.6284	12.7148
	12.2236	12.6422
	11.234	11.6702
	13.0221	13.6787
	10.8425	11.2847
	12.1211	12.5781
	11.7272	12.0513
	12.1953	13.3216
	11.1799	11.81
	10.9141	11.3112
	11.4046	11.7263
	12.4693	12.7637
	11.5013	12.1912
	12.5816	13.2428
	10.5323	10.9845
	11.7695	12.052
	11.9385	12.1356
	13.6493	13.9577
	10.7496	11.1681
	11.7689	12.5033
	12.7654	12.5058
	12.3372	12.5797
	10.7313	10.9598
	11.7967	12.1314
	12.9941	13.295
	12.4145	13.0083
	12.1755	12.8622
	14.9907	15.0631
	11.9447	12.1838
	11.972	11.6866
	10.828	11.1089
	13.3148	13.5035
	11.5933	12.2604
	12.352	12.5993
	11.981	12.3646
	11.4978	11.8571
	11.623	12.5248
	11.0382	11.4298
	11.8217	11.8621
	10.8113	11.8173
	14.6248	14.6903
	12.911	13.0829
	11.5692	12.3928
	10.3371	11.0465
	10.6815	10.566
	12.5926	12.7544
	9.28449	10.2847
	10.9758	12.0177
	12.8802	13.0224
	13.063	13.3305
	10.5934	11.3697
	12.0765	12.2122
	13.4541	13.9704
	12.0646	12.3248
	13.688	13.8725
	11.2358	11.6481
	11.3217	11.9129
	10.7723	11.7043
	13.2049	13.3267
	11.5102	12.2702
	11.0663	11.1468
	11.8467	11.9938
	11.9926	12.2808
	12.6097	13.1144
	11.0189	12.036
	11.1645	11.5853
	11.3886	11.7582
	11.8007	12.7046
	12.2348	12.3062
	11.5157	12.3923
	11.581	11.8043
	9.0188	12.1986
	12.4213	12.8155
	14.7445	15.177
	11.4611	11.8991
	11.9338	12.1545
	14.3984	15.5158
	11.7629	11.7915
	13.9435	13.9843
	11.9536	12.049
	11.4886	11.8392
	13.3208	13.4473
	11.0842	11.3825
	12.453	13.1002
	12.3414	13.2201
	14.473	14.8655
	11.5907	11.8759
	11.9637	12.3892
	13.9799	14.2986
	11.9371	12.4006
	12.6553	12.7536
	11.5479	11.819
	9.98189	10.2698
	12.8867	13.1911
	11.1713	11.747
	11.848	12.1473
	12.3015	12.4867
	13.3791	14.0944
	12.6966	12.7781
	10.6667	11.4184
	12.151	12.4022
	10.837	11.2001
	12.0478	12.3534
	12.0921	12.5271
	14.7365	14.909
	11.9199	12.3926
	11.3843	11.71
	12.1634	13.0891
	12.0803	12.6948
	11.7675	12.1422
	12.4574	13.3905
	12.4906	12.7901
	11.1495	11.4748
	11.5249	11.7122
	11.0968	11.5277
	12.9251	13.6467
	11.4688	12.324
	13.2034	13.8188
	13.7529	14.1787
	11.4179	11.5983
	12.4949	12.2939
	10.3441	10.9458
	10.3007	10.5932
	14.9688	14.6694
	10.1736	10.5723
	14.0188	14.1877
	11.712	12.4837
	10.6443	11.1651
	10.8623	11.1626
	12.907	12.9218
	13.5778	13.3935
	12.2874	12.8761
	11.5711	11.6865
	12.6131	13.2678
	12.2297	12.4021
	10.8605	11.5265
	11.6549	12.0995
	11.6279	11.7246
	11.9757	12.6335
	10.5442	11.9309
	11.9481	11.7631
	11.3787	11.7036
	12.1567	12.2114
	9.87225	10.5007
	11.669	12.3546
	12.2053	12.4071
	13.5401	13.9049
	10.9648	11.568
	11.929	11.8799
	11.6678	12.1075
	14.2391	14.1162
	11.2718	11.8379
	12.8663	13.2446
	10.9545	11.3719
	10.6572	10.9239
	11.762	11.4994
	13.4513	14.2452
	13.8613	13.9103
	11.4015	12.1137
	10.6509	11.1119
	11.7709	12.057
	11.2976	11.3568
	12.4722	12.9791
	11.768	12.1447
	11.8017	12.3124
	10.6771	11.2501
	11.9618	12.5488
	11.5813	12.1398
	10.9534	11.5755
	11.2821	11.5957
	12.4943	13.4303
	10.7027	11.3046
	16.031	15.9707
	10.8819	11.3637
	12.6622	12.5674
	14.1228	14.0411
	11.7451	12.0824
	13.0147	13.153
	13.066	13.5467
	11.6134	12.0598
	13.084	13.3155
	11.168	11.2808
	11.5042	11.8457
	11.1146	11.9009
	11.486	11.6617
	13.106	13.3818
	11.9107	12.1922
	11.3573	11.8349
	10.5478	10.8628
	12.3455	13.524
	12.4946	12.886
	12.6774	12.9874
	11.2072	11.9537
	11.4268	11.6603
	10.3883	10.7835
	10.7089	11.2675
	13.6815	13.5876
	13.5674	14.8151
	12.5003	12.6621
	13.4666	13.5913
	10.0895	10.8766
	12.2784	12.4083
	10.8061	11.7274
	13.0425	12.6639
	11.9571	12.6272
	11.0233	11.3623
	10.1507	10.6463
	11.5447	11.7284
	10.894	10.9839
	13.4515	13.5467
	14.1867	13.8599
	11.9052	12.4384
	11.067	11.1296
	10.8602	11.2398
	10.8496	11.1763
	12.0021	12.5819
	10.3496	10.8459
	11.954	12.4722
	12.291	12.541
	11.8445	12.0135
	11.7146	11.7043
	12.3633	12.5634
	13.6702	13.9004
	9.80604	10.7869
	11.4957	12.4233
	10.6655	10.9289
	10.6211	10.9797
	12.0973	12.1183
	11.3324	11.722
	11.1579	11.4276
	13.2081	13.5191
	10.7252	11.5053
	10.2937	11.0349
	10.7754	11.3259
	11.4082	11.7263
	11.1701	11.476
	11.8231	12.2151
	10.7244	11.263
	11.8424	12.0548
	11.3569	11.5172
	12.3183	12.5018
	10.9746	11.9493
	11.9557	12.242
	10.7564	11.0464
	12.0838	12.5407
	13.1586	13.8809
	12.3546	13.1609
	12.1794	12.2675
	11.3435	12.2032
	9.43743	10.4349
	11.7807	12.4118
	12.5337	12.7202
	10.5224	11.0698
	11.624	11.789
	10.6471	11.5646
	10.9613	11.3614
	11.8064	12.142
	12.4489	12.9764
	11.1568	11.7047
	13.7449	14.1661
	9.93127	10.1686
	9.8538	10.6366
	12.1041	12.3225
	13.1728	13.5375
	12.243	12.3346
	13.5377	13.8361
	11.8946	12.675
	11.6862	11.7169
	10.6517	10.7073
	10.8538	12.1601
	13.1016	13.5572
	10.4539	12.1524
	11.7619	11.9954
	11.2688	11.7249
	10.1292	11.143
	12.9078	13.1112
	11.1252	11.4524
	9.87227	11.2762
	11.3687	11.6857
	10.6898	11.4775
	12.7321	13.0665
	11.7008	11.8138
	11.1843	12.1594
	12.0906	12.2773
	11.1719	11.4845
	8.61227	11.1736
	10.4665	11.1133
	11.5631	11.7299
	9.20445	9.77877
	10.8501	11.3183
	12.1722	12.24
	12.5726	12.5132
	10.5732	11.0172
	11.4836	12.1541
	11.6011	12.0929
	11.8702	12.178
	11.6266	12.3655
	13.4012	13.5526
	12.3123	12.2232
	11.0886	11.5166
	11.8226	13.068
	13.5782	13.7156
	12.6408	13.4719
	11.7703	11.8013
	14.0605	14.0764
	9.96823	10.1898
	13.2045	13.9087
	12.2796	13.2072
	13.8035	13.5801
	11.0954	11.3628
	11.4192	11.6905
	11.8942	11.9373
	12.4106	13.1447
	12.9862	14.0528
	12.602	13.0065
	11.3761	11.637
	12.8093	12.8344
	11.3683	11.6533
	12.8512	13.1947
	11.1552	12.0469
	12.0872	12.6293
	12.4253	13.0144
	11.7967	12.0445
	10.5614	11.069
	12.5606	12.8682
	10.7281	11.1128
	12.2756	12.8155
	10.4082	10.8315
	10.4949	10.9783
	12.6084	13.1611
	10.9366	11.2697
	12.4975	12.8481
	11.1904	11.5095
	13.0279	13.2656
	11.101	11.2292
	13.7567	13.7941
	12.4149	12.5841
	11.3723	11.25
	10.2434	10.6049
	11.6646	11.5444
	11.4683	11.6612
	12.083	12.3949
	13.14	12.9579
	15.0247	14.8964
	12.1142	12.7455
	12.6386	14.1175
	11.7757	11.8491
	12.049	12.079
	13.102	13.5968
	12.1735	12.5117
	10.1954	10.985
	12.4207	13.019
	11.7995	12.1021
	11.0657	11.7201
	11.1504	11.4804
	12.3754	12.6173
	11.4666	12.1828
	12.8528	13.0924
	13.922	14.0149
	12.0446	12.293
	11.215	11.8475
	14.0051	14.2376
	11.0946	11.5812
	10.2065	11.4582
	12.5431	13.2618
	10.8713	11.5028
	13.7687	14.0609
	11.3479	11.7037
	12.6717	12.9405
	11.6228	11.7396
	12.0122	11.9685
	14.0242	14.1151
	12.1739	12.1678
	10.7986	11.2164
	13.2678	13.4137
	11.1475	11.7406
	9.94559	10.4706
	13.0018	13.7356
	11.8576	12.4871
	10.186	10.7765
	11.8685	12.2433
	10.0908	10.2707
	12.7956	12.9871
	11.9569	12.9025
	10.6345	10.8053
	8.95562	9.23773
	11.2726	11.308
	13.1893	13.4805
	10.6039	10.7591
	11.6041	12.397
	11.3988	11.8098
	12.8539	13.1854
	11.6731	11.7953
	16.22	16.2296
	12.5517	12.3112
	11.0879	11.269
	11.7251	11.7388
	11.6639	12.264
	12.2853	12.6989
	10.8025	11.0692
	15.17	15.3796
	10.6962	10.8754
	9.9135	10.815
	12.7101	13.0333
	10.8331	11.0675
	12.5586	12.9039
	12.2276	13.1227
	10.9785	11.5169
	11.1335	11.6333
	11.474	11.4362
	10.5639	11.0824
	11.8281	12.2196
	12.2731	12.4107
	10.8905	11.1387
	10.2242	10.8993
	12.214	12.3548
	13.299	13.4879
	10.2683	10.7223
	11.5718	11.521
	13.5497	13.8
	10.9407	11.7202
	11.5043	11.813
	10.3087	10.5136
	10.7824	11.0208
	11.5943	11.8718
	13.5075	13.1806
	10.7451	10.8273
	11.3197	11.4216
	11.6287	11.8905
	13.3426	14.2502
	11.7912	11.7425
	10.5415	11.0812
	9.88111	10.8756
	13.4306	13.7958
	14.1828	14.5639
	11.7341	12.1197
	12.1584	12.3974
	12.3129	12.8332
	13.0024	13.3654
	9.69821	9.96504
	10.1364	10.3878
	14.5131	14.8723
	14.4712	14.5122
	12.1319	12.4098
	11.9555	12.181
	12.5891	12.8785
	10.4378	10.6312
	11.2103	11.3191
	12.6058	12.8373
	10.867	11.1226
	11.3692	11.6349
	14.4226	14.5843
	13.8468	14.1395
	11.3594	11.6664
	11.9535	12.0759
	11.3338	11.6986
	10.0889	10.5415
	12.2278	12.2613
	11.0666	11.3459
	12.6004	12.5293
	11.0494	11.3655
	11.0615	11.4059
	10.8326	11.0896
	11.4608	11.51
	9.74909	10.514
	11.6863	12.2378
	11.6215	12.0884
	12.0457	12.6708
	10.1099	10.51
	12.8633	13.0446
	13.4941	14.0757
	11.9225	12.4779
	12.1556	12.1426
	8.01763	12.2423
	11.7392	11.9477
	10.8302	11.2677
	11.2077	11.467
	11.9228	11.8665
	11.7074	12.5175
	11.1185	11.5665
	10.8628	11.2584
	13.6661	13.9712
	11.6555	11.5808
	11.749	12.0182
	10.5533	10.8514
	9.53068	10.1783
	10.5677	10.501
	9.0882	9.95107
	11.6892	12.1734
	11.8371	12.1782
	14.3178	14.9088
	11.0351	11.4562
	11.286	11.3558
	11.3553	11.6362
	9.67463	10.449
	11.0697	11.5417
	10.8021	11.0228
	12.5264	12.9099
	11.2654	11.3118
	11.0746	11.5645
	14.0357	13.8031
	12.8203	13.3108
	12.897	13.1883
	12.7436	12.7663
	11.4233	11.6378
	10.8669	11.1155
	12.0102	12.0807
	11.5267	11.6314
	12.0653	12.2108
	11.8414	12.0061
	9.19017	10.057
	11.5445	11.8571
	12.3986	12.8444
	9.98322	10.6171
	11.0225	11.0449
	12.4173	13.1985
	11.3275	11.6775
	12.6535	12.8944
	10.0038	9.57828
	10.9739	11.5766
	12.7557	13.032
	10.7355	10.8433
	11.457	11.6906
	13.7813	14.1066
	9.28308	10.1004
	12.4923	12.8082
	9.77842	10.3121
	13.1932	13.2008
	11.4438	11.2532
	10.8035	11.1839
	11.872	12.155
	10.0372	10.5356
	10.8009	10.9105
	13.2385	13.4737
	9.95857	10.3409
	12.1782	12.1005
	12.1846	12.9153
	13.593	13.5915
	9.37841	9.80095
	9.68437	10.1807
	12.3381	12.8721
	11.7671	12.0715
	11.266	11.7982
	11.5718	11.6839
	11.6878	11.8377
	11.644	11.7398
	13.4083	13.9941
	9.22901	10.0617
	11.5827	12.3965
	11.6804	12.1825
	10.5387	10.9407
	11.1846	11.8726
	12.3272	12.7312
	10.8563	11.1321
	11.3615	11.7817
	12.7511	13.1732
	8.8434	9.96517
	12.2714	12.8737
	9.58234	9.32477
	10.6593	11.594
	11.2373	11.2144
	12.1257	12.3934
	13.6554	14.1162
	13.6533	13.8225
	12.11	12.1189
	11.8571	11.8123
	13.1486	13.9473
	10.2627	10.6481
	12.4535	12.8283
	11.9418	12.5491
	12.4946	12.8243
	11.4156	11.7526
	11.7055	11.9042
	10.6404	11.4617
	10.2855	10.9562
	10.647	10.9155
	10.3159	10.9915
	10.3138	10.3763
	11.4828	12.0179
	10.2488	10.5852
	11.5854	11.7328
	10.3988	10.5489
	12.017	11.9911
	11.7831	11.9006
	10.8674	11.8765
	12.6348	13.1808
	13.7565	13.947
	9.93899	10.383
	13.9829	13.8461
	11.3601	12.096
	11.5746	12.1954
	10.0542	10.3853
	10.0362	10.2952
	11.1699	11.5532
	13.0111	13.5388
	11.2636	11.4989
	12.8303	12.3469
	10.4944	10.9082
	12.7543	12.8575
	13.0092	13.2914
	11.3519	11.3747
	11.4834	11.951
	12.0869	12.2636
	9.79504	10.1478
	10.251	10.5695
	12.1273	12.64
	9.83109	9.87782
	11.2299	11.6594
	13.4342	13.6371
	10.8424	11.7727
	10.8429	11.17
	12.3305	13.0158
	12.0435	12.008
	13.0435	12.7937
	11.7633	12.0621
	11.1165	11.5697
	12.0988	12.6691
	12.4721	13.0592
	10.698	11.3874
	13.2191	13.5023
	12.0406	12.6061
	12.9797	13.2643
	10.7763	10.9522
	12.41	12.5778
	12.3053	12.8454
	12.0474	12.1532
	12.4579	13.1232
	10.44	10.7692
	14.4773	14.6143
	9.54763	9.95825
	12.5057	12.5671
	12.8123	13.0761
	13.3301	13.9437
	11.1989	11.7281
	12.3381	13.5718
	9.50281	9.97371
	11.0743	11.4079
	13.2732	13.3603
	10.9141	11.4032
	13.2214	13.727
	11.1145	11.7109
	10.362	10.2858
	10.2034	10.4755
	10.9264	11.0725
	12.0924	12.5066
	10.525	10.5751
	12.0286	11.9807
	12.7822	13.3453
	10.2194	10.1607
	10.048	10.2739
	10.8239	11.3559
	11.9237	12.2488
	10.0604	12.0879
	12.571	13.3494
	10.0006	10.5517
	12.5753	12.4968
	12.8404	13.0494
	11.729	12.176
	11.1538	11.3297
	12.2153	12.2336
	9.84408	10.3704
	14.2341	14.2055
	9.94884	10.285
	11.5926	11.9841
	12.2895	12.5327
	12.3656	12.4723
	11.0071	11.6816
	12.3866	12.597
	10.8684	11.3183
	11.1808	11.483
	13.15	13.566
	12.283	12.6739
	10.3128	10.862
	10.9664	10.949
	8.84955	9.64124
	11.528	11.4264
	12.381	12.4906
	12.408	13.8117
	12.3235	12.5018
	12.1794	12.3256
	12.6735	13.0935
	11.9993	12.357
	11.5181	11.7335
	10.7072	10.7857
	9.62766	10.3197
	10.3159	10.7581
	11.3103	11.8511
	10.201	10.8667
	12.0184	12.3059
	10.3444	10.5555
	16.3331	16.0409
	11.5123	11.6774
	11.7165	12.2758
	9.09557	10.0202
	9.6934	11.1129
	10.8352	11.3697
	12.0316	12.6857
	10.5031	10.8094
	10.8367	10.8872
	11.9747	12.4202
	12.6551	12.9688
	14.8294	14.7907
	10.0144	10.284
	9.85258	10.5211
	15.2579	15.3611
	12.2814	12.3846
	10.3522	10.8432
	9.65524	10.5793
	11.4723	11.4803
	11.6726	11.923
	11.6559	11.8573
	10.9958	11.7138
	11.5886	11.7356
	10.129	10.7565
	11.3887	12.086
	12.4845	12.9737
	10.8583	11.2049
	11.7125	11.726
	12.3581	12.4466
	10.7423	11.3735
	13.4457	13.5537
	13.8108	14.1945
	10.8685	10.9933
	11.5793	11.6409
	10.1552	10.7988
	11.8909	11.9807
	12.3622	12.5105
	11.9434	12.4344
	12.1163	12.3112
	12.4968	12.8064
	11.016	11.0958
	12.4264	13.0497
	13.897	14.6552
	11.4534	11.695
	11.462	11.86
	12.6949	12.5768
	10.2537	10.4961
	9.72852	10.0956
	12.8151	13.2482
	10.7952	11.1983
	10.905	10.582
	11.6515	12.1354
	12.7107	13.3937
	10.7132	11.0633
	11.7444	12.094
	10.2628	10.6103
	11.2079	11.4333
	11.762	11.7989
	11.9835	12.4873
	10.7028	11.0208
	12.4435	12.8819
	11.3338	11.4277
	13.5126	13.7795
	11.1172	11.5213
	12.2645	12.732
	12.6168	12.99
	9.4424	9.92836
	13.9417	14.0582
	10.784	11.278
	13.2607	13.6272
	11.5443	12.1047
	11.1688	11.5695
	10.5663	10.8488
	12.506	13.544
	11.6418	12.2742
	10.131	10.4402
	10.9759	10.5646
	11.2783	11.8027
	10.7243	11.0636
	10.2658	10.3777
	11.4318	12.2639
	12.145	12.0958
	11.9087	11.9315
	12.6035	13.8624
	10.6017	11.4087
	11.2272	11.5615
	11.3567	11.6377
	10.1682	11.5834
	10.7335	10.5257
	9.50031	10.0071
	11.8561	12.5677
	12.6765	13.3756
	12.9937	13.4744
	12.4855	13.0159
	13.1115	13.3369
	8.05974	7.9197
	11.7512	11.9522
	12.8412	12.6262
	11.6988	12.5979
	9.09973	9.85923
	13.6284	13.4307
	9.72958	9.92426
	11.2331	11.6844
	9.70502	10.5523
	12.5384	13.4885
	10.8699	11.2994
	11.2697	11.1637
	11.1534	11.7702
	10.863	11.4453
	12.3609	12.835
	10.3793	10.8997
	11.9603	12.1433
	11.2538	11.3497
	11.1568	11.7036
	9.59547	10.2483
	12.5122	12.7667
	11.2902	11.1784
	13.1655	13.4086
	9.52161	10.4881
	10.7991	11.2762
	12.0204	12.4813
	10.1005	10.1908
	10.4519	10.7094
	11.7198	12.3087
	8.93194	9.56264
	10.5337	10.7871
	10.2094	10.9378
	10.6605	10.6722
	9.84071	10.7965
	11.7391	12.0947
	11.0932	11.5242
	11.3951	11.3541
	10.1828	10.7159
	12.0063	12.3081
	12.5398	12.6762
	11.3569	11.519
	11.0437	11.2929
	11.5194	11.5783
	11.2169	11.8156
	10.2019	11.2149
	11.9798	12.2121
	12.4189	12.3693
	11.3647	11.7262
	12.1618	12.5106
	11.9684	12.2572
	9.70546	9.74212
	12.6997	12.7957
	10.6683	11.1025
	13.5582	13.787
	13.8732	13.6929
	9.44394	10.003
	10.4805	10.7749
	12.7556	12.7146
	12.8857	12.9389
	12.4471	12.7697
	11.4417	11.1686
	13.4369	12.8582
	9.08193	9.9924
	10.3756	10.4781
	13.7508	14.3222
	10.4803	11.0211
	11.6376	11.6386
	10.4572	10.602
	11.5679	11.7221
	11.4081	12.0011
	12.7949	13.0089
	10.8063	10.8525
	10.5444	11.0922
	9.80242	10.1505
	11.4548	11.6277
	10.1558	10.6398
	11.1135	11.311
	13.4566	13.2268
	9.90877	10.3961
	12.1532	12.3777
	12.3385	12.7447
	12.3479	12.6185
	11.149	12.3075
	11.6558	11.944
	11.997	11.9285
	11.4051	11.4875
	11.1744	11.4395
	10.9881	10.9982
	11.6952	12.2368
	11.3611	11.1907
	11.5922	11.6444
	11.1352	11.077
	11.6405	12.1759
	10.7765	12.0763
	10.4933	10.672
	11.9562	12.364
	12.6648	12.2564
	12.7064	12.4398
	11.1247	11.383
	11.2997	11.5242
	12.81	12.9082
	10.7327	11.9756
	10.8338	11.2659
	11.5113	11.5655
	11.7852	12.0634
	13.7544	13.7226
	11.6754	12.1276
	12.0396	11.8336
	10.2256	10.789
	12.17	12.0362
	9.93783	10.5149
	10.0006	10.164
	11.5247	11.813
	11.834	11.7306
	12.7051	12.9721
	10.5038	10.8807
	10.8266	11.1608
	10.4713	10.9107
	10.6915	11.0434
	11.1558	11.4326
	11.7696	12.7401
	12.3967	12.8499
	10.6439	11.1498
	11.6893	12.0845
	11.836	12.1118
	11.1977	11.5472
	13.1255	13.4154
	11.5231	12.0875
	10.722	11.3457
[truncated: 11,344 more rows]

## Sheet: Fig. 2g
source data Fig 2g: Log2 mean RNA (cytosol) pseudocount
[truncated: 12,072 more rows]

[truncated: 25 more sheets: Fig. 4a, Fig 5d, Fig 5e-g-h, Fig 6c, Fig 6e-f, Supplementary Fig 1a-b, Supplementary Fig 1d-e, Supplementary Fig 1f, Supplementary Fig 1g, Supplementary Fig1h, Supplementary Fig 3a, Supplementary Fig 3b, Supplementary Fig 4a, Supplementary Fig 4b, Supplementary Fig 4c, Supplementary Fig 4d, Supplementary Fig 5b, Supplementary Fig 6, Supplementary Fig 8b, Supplementary Fig 9c …]
